# Supplementary material for: Fructose-1,6-bisphosphatase deficiency: estimation of prevalence in the Chinese population and analysis of genotype-phenotype association
Source: Front Genet. 2024 Jul 5;15:1296797. doi: 10.3389/fgene.2024.1296797 (PMC11258016; doi:10.3389/fgene.2024.1296797)
Supplement: Supplementary file 1 [file Table2.XLSX]

## Sheet: Table_S3
BASIC INFORMATION								DIGESTION		METABOLIC FEATURES														NEUROLOGIC							RESPIRATORY					OTHERS						INHERITANCE
ID	References PMID	Reference Author information	Location	Races	Gender	Age of onset	Age at diagnosis	Vomiting	Diarrhea	Hypoglycemia	Neonatal hypoglycemia	Fasting hypoglycemia	Ketosis	Lactic acidosis	Intermittent lactic acidemia	Metabolic acidosis	Hyperalaninemia	Elevated hepatic transaminase	Neonatal hyperbilirubinemia	Hepatic steatosis	Hepatomegaly	Increased urinary glycerol	Hyperuricemia	Seizures	Generalized hypotonia	Lethargy	Reduced consciousness/confusion	Drowsiness	Coma	Intellectual disability	Episodic tachypnea	Hyperventilation	Respiratory distress	Dyspnea	Apnea	Fever	Pallor	Hypotonia	Reye syndrome-like episodes	Abnormal enzyme/coenzyme activity	Other phenotypes	Allele 1	Mutation type1	Flag	ClinVar type	HGMD type	GNOMAD.AC.Hom.	ExAC.AC.AF.	X1000_genome
NO.001	this study		China	East Asian	Male	1y8m	2y6m	Y	Y	Y	N	Y	N	Y	Y	Y	N	Y	N	N	N	.	N	Y	Y	Y	Y	Y	Y	N	Y	Y	Y	Y	Y	Y	Y	Y	N	.	cardiac arrest, poor liver texture, cerebral hernia, death	exon3:c.355G>A(p.D119N)	missense	LP	Pathogenic/Likely_pathogenic;criteria_provided,_multiple_submitters,_no_conflicts	DM	5|0	2|0|1.64728362929529e-05	0|0
NO.002	this study		China	East Asian	Female	3y	3y	Y	Y	Y	N	Y	N	N	N	N	N	N	N	N	N	N	N	Y	N	N	Y	N	N	N	N	N	N	N	N	Y	N	N	N	.	abdominal pain, superficial gastritis	exon4:c.490G>A(p.G164S)	missense	LP	Pathogenic;criteria_provided,_multiple_submitters,_no_conflicts	DM	6|0	4|0|3.2946215303517e-05	0|0
NO.003	this study		China	East Asian	Male	11m	1y	Y	N	Y	N	Y	N	Y	Y	Y	N	Y	N	N	Y	.	N	Y	Y	Y	Y	Y	Y	N	Y	Y	Y	Y	N	Y	Y	Y	N	.	rotavirus infection	exon7:c.841G>A(p.E281K)	missense	LP	Pathogenic/Likely_pathogenic;criteria_provided,_multiple_submitters,_no_conflicts	DM	18|0	9|0|7.41277633182881e-05	0.000199681|0
NO.004	this study		China	East Asian	Male	Neo	3y	N	N	Y	Y	Y	Y	N	N	N	N	N	N	N	Y	N	Y	Y	N	Y	N	N	N	N	Y	N	N	N	N	N	N	N	N	.	hyperinsulinemia, acute gastritis	exon3:c.355G>A(p.D119N)	missense	LP	Pathogenic/Likely_pathogenic;criteria_provided,_multiple_submitters,_no_conflicts	DM	5|0	2|0|1.64728362929529e-05	0|0
NO.005	this study		China	East Asian	Male	Neo	2y	Y	N	Y	Y	Y	Y	Y	Y	Y	N	Y	Y	N	Y	.	N	Y	N	Y	Y	N	N	N	Y	Y	Y	Y	Y	Y	N	N	N	.	neonatal septicemia	exon5:c.704del(p.P235Qfs*42)	frameshift	LP	Pathogenic;criteria_provided,_single_submitter	DM	0|0	0|0|0	0|0
NO.006	31965297/fdch center	Wang et al. 2020	China	East Asian	Male	7m	9m	N	N	Y	N	N	N	Y	Y	Y	N	N	N	N	Y	N	N	Y	N	N	N	N	N	N	Y	Y	Y	Y	N	Y	N	N	N	.	disorder of glucose metabolism	exon2:c.333+2T>G	splicing	P	.	DM	0|0	0|0|0	0|0
NO.007	25601412	Lebigot et al. 2015	Britain	Caucasian	Male	12h	9y	N	.	Y	Y	N	N	N	Y	N	N	.	.	.	N	N	N	.	.	N	N	.	.	.	.	.	.	.	.	Y	N	N	N	Y	mitochondrial respiratory chain deficiency; the triggering factors were fever, fasting, or decrease of food intake	exon6:c.825+1G>A	splicing	P	Pathogenic;criteria_provided,_single_submitter	DM	0|0	0|0|0	0|0
NO.008	25601412	Lebigot et al. 2015	Morocco	North Africa	Female	22h	1y5m	N	.	Y	Y	N	N	Y	N	Y	N	.	.	.	N	N	N	.	.	N	N	.	.	.	.	.	.	.	.	Y	N	Y	N	Y	the triggering factors were fever, fasting, or decrease of food intake	exon5:c.685C>T(p.Q229*)	nonsense	P	.	DM	0|0	0|0|0	0|0
NO.009	25601412	Lebigot et al. 2015	France	Caucasian	Male	2d	2y6m	N	.	Y	N	Y	N	N	Y	Y	N	.	.	.	N	N	N	.	.	N	N	.	.	.	.	.	.	.	.	Y	N	N	N	Y	the triggering factors were fever, fasting, or decrease of food intake	exon4:c.427-1del(p.K143_P189del)	splicing	LP	.	DM	0|0	0|0|0	0|0
NO.010	25601412	Lebigot et al. 2015	Morocco	North Africa	Male	3m	1y4m	N	.	Y	N	Y	N	N	N	N	N	.	.	.	Y	N	N	.	.	N	N	.	.	.	.	.	.	.	.	Y	Y	Y	N	Y	type I glycogenosis; very low fasting tolerance (only 3 hours); the triggering factors were fever, fasting, or decrease of food intake	exon5:c.685C>T(p.Q229*)	nonsense	P	.	DM	0|0	0|0|0	0|0
NO.011	25601412	Lebigot et al. 2015	Morocco	North Africa	Female	7m	1y1m	N	.	Y	N	N	Y	Y	N	Y	N	.	.	.	N	N	N	.	.	N	N	.	.	.	.	.	.	.	.	Y	N	N	N	Y	the triggering factors were fever, fasting, or decrease of food intake	exon5:c.685C>T(p.Q229*)	nonsense	P	.	DM	0|0	0|0|0	0|0
NO.012	25601412	Lebigot et al. 2015	Britain	Caucasian	Male	10m	2y6m	N	.	N	N	N	N	Y	N	Y	N	.	.	.	N	Y	N	.	.	N	N	.	.	.	.	.	.	.	.	Y	N	N	Y	Y	dihydrothioctinamide dehydrogenase deficiency; the triggering factors were fever, fasting, or decrease of food intake	exon3-7 deletion	CNV	LP	.	.	.	.	.
NO.013	25601412	Lebigot et al. 2015	Britain	Caucasian	Male	<12m	1y2m	N	.	Y	N	N	N	Y	N	Y	N	.	.	.	N	N	N	.	.	N	N	.	.	.	.	.	.	.	.	Y	N	N	N	Y	the triggering factors were fever, fasting, or decrease of food intake	exon5:c.639C>G(p.N213K)	missense	LP	.	DM	0|0	0|0|0	0|0
NO.014	25601412	Lebigot et al. 2015	Turkey	Caucasian	Female	1y2m	2y10m	N	.	Y	N	N	N	Y	N	Y	N	.	.	.	N	N	N	.	.	N	N	.	.	.	.	.	.	.	.	Y	N	N	N	Y	mitochondrial respiratory chain deficiency, dihydrothioctinamide dehydrogenase deficiency; the triggering factors were fever, fasting, or decrease of food intake	exon6:c.731_738delinsAGACTGCATGGAGCTCAGTA(p.R244_Y245delinsQTAWSS)	in-frame indel	LP	.	.	0|0	0|0|0	0|0
NO.015	25601412	Lebigot et al. 2015	Greece	Caucasian	Male	2y	8y	N	.	Y	N	N	N	N	N	N	N	.	.	.	N	N	N	.	.	N	Y	.	.	.	.	.	.	.	.	Y	N	N	N	Y	the triggering factors were fever, fasting, or decrease of food intake	exon7:c.865dupA(p.M289Nfs*45)	frameshift	P	.	DM	0|0	0|0|0	0|0
NO.016	25601412	Lebigot et al. 2015	France	Caucasian	Male	2y1m	2y1m	Y	.	Y	N	N	N	N	N	Y	N	.	.	.	N	N	N	.	.	Y	N	.	.	.	.	.	.	.	.	Y	N	N	N	Y	the triggering factors were fever, fasting, or decrease of food intake	exon1:c.48del(p.F17Sfs*15)	frameshift	LP	.	DM	0|0	0|0|0	0|0
NO.017	25601412	Lebigot et al. 2015	Britain	Caucasian	Male	3y4m	4y6m	Y	.	Y	N	N	N	N	Y	Y	N	.	.	.	N	N	N	.	.	N	N	.	.	.	.	.	.	.	.	Y	N	N	N	Y	adrenal insufficiency, presented hypotension with low ACTH in blood; the triggering factors were fever, fasting, or decrease of food intake	exon4:c.490G>A(p.G164S)	missense	LP	Pathogenic;criteria_provided,_multiple_submitters,_no_conflicts	DM	6|0	4|0|3.2946215303517e-05	0|0
NO.018	7763253	Kikawa et al. 1995	Japan	East Asian	Female	Neo	10y	.	.	Y	Y	Y	.	.	.	Y	.	.	.	.	.	.	.	.	.	.	.	.	.	.	.	.	.	.	.	.	.	.	.	Y	.	exon7:c.960_961insG(p.S321Vfs*13)	frameshift	LP	Pathogenic;criteria_provided,_multiple_submitters,_no_conflicts	DM	30|0	12|0|9.88370177577175e-05	0|0
NO.019	28420223	Li et al. 2017	China	East Asian	Female	3d	5y6m	Y	.	Y	Y	.	.	N	Y	Y	.	N	.	N	N	.	Y	Y	.	.	.	.	Y	N	N	N	N	N	N	Y	.	.	.	.	hemorrhage of the digestive tract	exon5:c.704delC(p.P235Qfs*42)	frameshift	LP	Pathogenic;criteria_provided,_single_submitter	DM	0|0	0|0|0	0|0
NO.020	28420223	Li et al. 2017	China	East Asian	Female	4y	7y3m	Y	.	Y	N	.	.	Y	N	Y	.	N	.	N	N	.	Y	Y	.	.	.	.	N	N	N	N	N	N	N	N	.	.	.	.	.	exon6:c.825+1G>A	splicing	P	Pathogenic;criteria_provided,_single_submitter	DM	0|0	0|0|0	0|0
NO.021	28420223	Li et al. 2017	China	East Asian	Female	8m	6y4m	Y	.	Y	N	.	.	N	Y	Y	.	Y	.	N	N	.	Y	Y	.	.	.	.	Y	N	N	N	N	N	N	N	.	.	.	.	hyperkalemia; kidney dysfunction (creatinine: 143 µmol/L, urea nitrogen: 23.9 mmol/L)	exon3:c.355G>A(p.D119N)	missense	LP	Pathogenic/Likely_pathogenic;criteria_provided,_multiple_submitters,_no_conflicts	DM	5|0	2|0|1.64728362929529e-05	0|0
NO.022	28420223	Li et al. 2017	China	East Asian	Male	24h	10y8m	Y	.	Y	Y	.	.	N	Y	Y	.	N	.	N	Y	.	Y	Y	.	.	.	.	Y	Y	N	N	N	N	N	N	.	.	.	.	strabismus and vision loss involving the right eye; pyoperitoneum	exon4:c.490G>A(p.G164S)	missense	LP	Pathogenic;criteria_provided,_multiple_submitters,_no_conflicts	DM	6|0	4|0|3.2946215303517e-05	0|0
NO.023	9382095/12654061	Hasegawa et al. 1997/Hasegawa et al. 2003	Japan	East Asian	Female	1d	10y	Y	.	Y	Y	.	Y	.	.	Y	.	.	.	.	.	.	.	N	.	.	.	N	N	.	N	.	.	.	.	.	.	.	.	.	encephaledema, mild mental retardation	exon7:c.960_961insG(p.S321Vfs*13)	frameshift	LP	Pathogenic;criteria_provided,_multiple_submitters,_no_conflicts	DM	30|0	12|0|9.88370177577175e-05	0|0
NO.024	9382095/12654061	Hasegawa et al. 1997/Hasegawa et al. 2003	Japan	East Asian	Female	11m	4y	Y	.	Y	N	.	.	.	.	Y	.	.	.	.	.	.	.	Y	.	.	.	N	N	.	N	.	.	.	.	.	.	.	.	.	.	exon7:c.960_961insG(p.S321Vfs*13)	frameshift	LP	Pathogenic;criteria_provided,_multiple_submitters,_no_conflicts	DM	30|0	12|0|9.88370177577175e-05	0|0
NO.025	9382095/12654061	Hasegawa et al. 1997/Hasegawa et al. 2003	Japan	East Asian	Female	1y	16y	N	.	Y	N	.	.	.	.	Y	.	.	.	.	.	.	.	Y	.	.	.	Y	N	.	N	.	.	.	.	.	.	.	.	.	.	exon7:c.960_961insG(p.S321Vfs*13)	frameshift	LP	Pathogenic;criteria_provided,_multiple_submitters,_no_conflicts	DM	30|0	12|0|9.88370177577175e-05	0|0
NO.026	9382095/12654061	Hasegawa et al. 1997/Hasegawa et al. 2003	Japan	East Asian	Female	1y4m	1y6m	Y	.	Y	N	.	.	.	.	Y	.	.	.	.	.	.	.	N	.	.	.	N	N	.	N	.	.	.	.	.	.	.	.	.	.	exon4:c.490G>A(p.G164S)	missense	LP	Pathogenic;criteria_provided,_multiple_submitters,_no_conflicts	DM	6|0	4|0|3.2946215303517e-05	0|0
NO.027	9382095/12654061	Hasegawa et al. 1997/Hasegawa et al. 2003	Japan	East Asian	Female	2d	11d	N	.	Y	Y	.	.	.	.	Y	.	.	.	.	.	.	.	N	.	.	.	N	N	.	Y	.	.	.	.	.	.	.	.	.	.	exon4:c.490G>A(p.G164S)	missense	LP	Pathogenic;criteria_provided,_multiple_submitters,_no_conflicts	DM	6|0	4|0|3.2946215303517e-05	0|0
NO.028	9382095/12654061	Hasegawa et al. 1997/Hasegawa et al. 2003	Japan	East Asian	Male	4y	7y	Y	.	Y	N	.	.	.	.	Y	.	.	.	.	.	.	.	N	.	.	.	N	N	.	N	.	.	.	.	.	.	.	.	.	.	exon4:c.490G>A(p.G164S)	missense	LP	Pathogenic;criteria_provided,_multiple_submitters,_no_conflicts	DM	6|0	4|0|3.2946215303517e-05	0|0
NO.029	9382095/12654061	Hasegawa et al. 1997/Hasegawa et al. 2003	Japan	East Asian	Male	4y	4y	N	.	Y	N	.	.	.	.	Y	.	.	.	.	.	.	.	N	.	.	.	Y	N	.	N	.	.	.	.	.	.	.	.	.	.	exon4:c.490G>A(p.G164S)	missense	LP	Pathogenic;criteria_provided,_multiple_submitters,_no_conflicts	DM	6|0	4|0|3.2946215303517e-05	0|0
NO.030	9382095/12654061	Hasegawa et al. 1997/Hasegawa et al. 2003	Japan	East Asian	Male	8m	3y	Y	.	Y	N	.	.	.	.	Y	.	.	.	.	.	.	.	N	.	.	.	N	N	.	N	.	.	.	.	.	.	.	.	.	.	exon4:c.490G>A(p.G164S)	missense	LP	Pathogenic;criteria_provided,_multiple_submitters,_no_conflicts	DM	6|0	4|0|3.2946215303517e-05	0|0
NO.031	9382095/12654061	Hasegawa et al. 1997/Hasegawa et al. 2003	Japan	East Asian	Female	<12m	2y	N	.	Y	Y	.	.	.	.	Y	.	.	.	.	.	.	.	N	.	.	.	N	N	.	Y	.	.	.	.	.	.	.	.	.	.	exon4:c.530C>A(p.A177D)	missense	LP	Pathogenic;no_assertion_criteria_provided	DM	0|0	0|0|0	0|0
NO.032	9382095/12654061	Hasegawa et al. 1997/Hasegawa et al. 2003	Japan	East Asian	Female	1y	1y	Y	.	Y	N	.	.	.	.	Y	.	.	.	.	.	.	.	N	.	.	.	Y	N	.	N	.	.	.	.	.	.	.	.	.	.	exon1:c.88G>T(p.E30*)	nonsense	P	Pathogenic;no_assertion_criteria_provided	DM	0|0	0|0|0	0|0
NO.033	23881342	Afroze et al. 2013	Pakistan	South Asian	Male	10m	10m	N	.	Y	N	.	Y	N	Y	Y	.	Y	.	.	Y	Y	.	Y	.	.	.	Y	N	.	Y	.	.	.	.	.	.	.	.	Y	preceding viral upper respiratory tract infection and very poor oral intake for more than 10h	exon7:c.841G>A(p.E281K)	missense	LP	Pathogenic/Likely_pathogenic;criteria_provided,_multiple_submitters,_no_conflicts	DM	18|0	9|0|7.41277633182881e-05	0.000199681|0
NO.034	23881342	Afroze et al. 2013	Pakistan	South Asian	Male	3d	10m	N	.	Y	Y	.	Y	N	Y	Y	.	N	.	.	N	Y	.	N	.	.	.	Y	N	.	Y	.	.	.	.	.	.	.	.	.	poor feeding, acute gastroenteritis	exon7:c.881G>A(p.G294V)	missense	LP	.	DM	2|0	1|0|8.23641814647646e-06	0|0
NO.035	23881342	Afroze et al. 2013	Pakistan	South Asian	Male	10m	5y7m	Y	.	Y	N	.	Y	N	Y	Y	.	Y	.	.	Y	Y	.	N	.	.	.	Y	N	.	Y	.	.	.	.	.	.	.	.	.	acute gastroenteritis	exon7:c.841G>A(p.E281K)	missense	LP	Pathogenic/Likely_pathogenic;criteria_provided,_multiple_submitters,_no_conflicts	DM	18|0	9|0|7.41277633182881e-05	0.000199681|0
NO.036	23881342	Afroze et al. 2013	Pakistan	South Asian	Male	1y5m	1y5m	N	.	Y	N	.	Y	Y	N	Y	.	Y	.	.	Y	Y	.	Y	.	.	.	N	N	.	N	.	.	.	.	.	.	.	.	.	poor feeding, preceding viral upper respiratory tract infection	exon7:c.841G>A(p.E281K)	missense	LP	Pathogenic/Likely_pathogenic;criteria_provided,_multiple_submitters,_no_conflicts	DM	18|0	9|0|7.41277633182881e-05	0.000199681|0
NO.037	20151204	Åsberg et al. 2010	Sweden	Caucasian	Male	1y6m	1y6m	Y	.	Y	Y	.	.	.	.	Y	.	Y	.	.	.	N	Y	Y	.	.	.	Y	N	.	.	.	.	.	.	N	.	.	.	.	gastroenteritis, viral upper respiratory tract infection, elimination of fructose from his diet was never found to affect the attack rate, gout	exon6:c.778G>A(p.G260R)	missense	LP	Pathogenic;criteria_provided,_multiple_submitters,_no_conflicts	DM	2|0	1|0|8.23641814647646e-06	0|0
NO.038	20151204	Åsberg et al. 2010	Sweden	Caucasian	Female	7m	7m	Y	.	Y	N	.	.	.	.	Y	.	N	.	.	.	N	N	N	.	.	.	N	N	.	.	.	.	.	.	N	.	.	.	.	.	exon6:c.778G>A(p.G260R)	missense	LP	Pathogenic;criteria_provided,_multiple_submitters,_no_conflicts	DM	2|0	1|0|8.23641814647646e-06	0|0
NO.039	20151204	Åsberg et al. 2010	Sweden	Caucasian	Male	24h	3y3m	Y	.	Y	Y	.	.	.	.	Y	.	N	.	.	.	Y	N	N	.	.	.	N	N	.	.	.	.	.	.	Y	.	.	.	.	testicular swelling	exon5:c.648C>G(p.Y216*)	nonsense	P	.	DM	0|0	0|0|0	0|0
NO.040	24007283	Eren et al. 2013	Turkey	Caucasian	Female	1y	2y	Y	.	Y	N	.	Y	.	Y	Y	.	Y	.	.	Y	.	N	N	.	.	Y	.	.	.	Y	.	.	.	.	Y	.	.	.	.	.	exon5:c.660del(p.F220Lfs*57)	frameshift	LP	.	DM	0|0	0|0|0	0|0
NO.041	24007283	Eren et al. 2013	Turkey	Caucasian	Male	2y6m	5y6m	N	.	Y	N	.	Y	.	Y	Y	.	Y	.	.	Y	.	Y	Y	.	.	N	.	.	.	Y	.	.	.	.	N	.	.	.	.	.	exon5:c.660del(p.F220Lfs*57)	frameshift	LP	.	DM	0|0	0|0|0	0|0
NO.042	26549536	Kato et al. 2015	Japan	East Asian	Female	24h	1y	N	N	Y	Y	Y	Y	Y	Y	Y	Y	Y	.	N	N	Y	.	N	N	N	N	N	N	N	Y	Y	Y	Y	.	N	Y	N	.	.	.	exon7:c.841G>A(p.E281K)	missense	LP	Pathogenic/Likely_pathogenic;criteria_provided,_multiple_submitters,_no_conflicts	DM	18|0	9|0|7.41277633182881e-05	0.000199681|0
NO.043	20096900	Moon et al. 2011	Korea	East Asian	Male	<12m	19y	N	N	Y	N	Y	.	Y	.	Y	N	N	N	N	N	N	N	N	N	N	Y	Y	Y	N	N	N	N	N	N	Y	N	N	.	Y	.	exon7:c.838del(p.Y280Tfs*25)	frameshift	P	.	DM	0|0	0|0|0	0|0
NO.044	12654061	Hasegawa et al. 2003	Japan	East Asian	Female	10m	1y1m	.	.	Y	N	.	.	.	.	Y	.	.	.	.	.	.	.	Y	.	.	.	.	.	.	N	.	.	.	.	.	.	.	.	.	.	exon4 deletion	CNV	LP	.	.	.	.	.
NO.045	12654061	Hasegawa et al. 2003	Japan	East Asian	Male	1y5m	1y5m	.	.	Y	N	.	.	.	.	Y	.	.	.	.	.	.	.	N	.	.	.	.	.	.	N	.	.	.	.	.	.	.	.	.	.	exon5 deletion	CNV	LP	.	.	.	.	.
NO.046	12654061	Hasegawa et al. 2003	Japan	East Asian	Female	10m	10m	.	.	Y	N	.	.	.	.	Y	.	.	.	.	.	.	.	Y	.	.	.	.	.	.	N	.	.	.	.	.	.	.	.	.	.	exon4:c.530C>A(p.A177D)	missense	LP	Pathogenic;no_assertion_criteria_provided	DM	0|0	0|0|0	0|0
NO.047	12654061	Hasegawa et al. 2003	Japan	East Asian	Male	1y1m	6y	.	.	Y	N	.	.	.	.	Y	.	.	.	.	.	.	.	Y	.	.	.	.	.	.	N	.	.	.	.	.	.	.	.	.	severe neurological disability	exon4 deletion	CNV	LP	.	.	.	.	.
NO.048	12654061	Hasegawa et al. 2003	Japan	East Asian	Male	1d	10m	.	.	Y	Y	.	.	.	.	Y	.	.	.	.	.	.	.	N	.	.	.	.	.	.	Y	.	.	.	.	.	.	.	.	.	.	exon7:c.960_961insG(p.S321Vfs*13)	frameshift	LP	Pathogenic;criteria_provided,_multiple_submitters,_no_conflicts	DM	30|0	12|0|9.88370177577175e-05	0|0
NO.049	29203193	Moey et al. 2018	Malaysia	Caucasian	Female	2y	25y	N	.	Y	N	.	Y	.	Y	Y	.	.	.	.	Y	N	.	N	.	.	Y	Y	.	.	.	.	.	.	.	Y	.	.	Y	.	.	exon3:c.392del(p.V131Gfs*71)	frameshift	LP	Pathogenic;no_assertion_criteria_provided	DM	0|0	0|0|0	0|0
NO.050	29203193	Moey et al. 2018	India	South Asian	Female	1y6m	2y9m	N	.	Y	N	.	Y	.	Y	Y	.	.	.	.	Y	Y	.	N	.	.	N	N	.	.	.	.	.	.	.	Y	.	.	N	.	.	exon4:c.472C>T(p.R158W)	missense	LP	Pathogenic;criteria_provided,_multiple_submitters,_no_conflicts	DM	11|0	5|0|4.11820907323823e-05	0|0
NO.051	29203193	Moey et al. 2018	Pakistan	South Asian	Female	1y1m	5y	Y	.	Y	N	.	Y	N	Y	N	.	.	.	.	Y	N	.	N	.	.	N	N	.	.	.	.	.	.	.	N	.	.	N	.	.	exon6:c.778G>A(p.G260R)	missense	LP	Pathogenic;criteria_provided,_multiple_submitters,_no_conflicts	DM	2|0	1|0|8.23641814647646e-06	0|0
NO.052	29203193	Moey et al. 2018	Pakistan	South Asian	Male	Neo	10y	Y	.	Y	Y	.	Y	.	N	Y	.	.	.	.	N	N	.	N	.	.	N	N	.	.	.	.	.	.	.	N	.	.	N	.	.	exon6:c.778G>A(p.G260R)	missense	LP	Pathogenic;criteria_provided,_multiple_submitters,_no_conflicts	DM	2|0	1|0|8.23641814647646e-06	0|0
NO.053	29203193	Moey et al. 2018	Malaysia	Caucasian	Male	1y3m	3y	N	.	Y	N	.	Y	.	Y	Y	.	.	.	.	Y	N	.	Y	.	.	Y	N	.	.	.	.	.	.	.	Y	.	.	N	.	neurological dysfunction	exon5:c.603del(p.K202Rfs*2)	frameshift	LP	.	DM	0|0	0|0|0	0|0
NO.054	29203193	Moey et al. 2018	India	South Asian	Female	3d	after death	Y	.	Y	Y	.	Y	Y	Y	Y	.	.	.	.	N	N	.	N	.	.	N	N	.	.	.	.	.	.	.	N	.	.	N	.	poor feeding	exon7:c.881del(p.G294Efs*11)	frameshift	LP	.	DM	0|0	0|0|0	0|0
NO.055	29203193	Moey et al. 2018	China	East Asian	Male	22d	10y	N	.	Y	Y	.	Y	.	Y	Y	.	.	.	.	Y	N	.	N	.	.	Y	Y	.	.	.	.	.	.	.	N	.	.	N	.	.	exon5:c.704del(p.P235Qfs*42)	frameshift	LP	Pathogenic;criteria_provided,_single_submitter	DM	0|0	0|0|0	0|0
NO.056	29774539	Bhai et al. 2018	India	South Asian	Male	12m	1y4m	Y	Y	Y	N	.	Y	Y	Y	Y	.	.	.	.	Y	.	Y	.	.	.	.	N	.	.	.	.	Y	.	.	N	.	.	.	.	triglyceride high, liver dysfunction	exon7:c.841G>A(p.E281K)	missense	LP	Pathogenic/Likely_pathogenic;criteria_provided,_multiple_submitters,_no_conflicts	DM	18|0	9|0|7.41277633182881e-05	0.000199681|0
NO.057	29774539	Bhai et al. 2018	India	South Asian	Female	7m	2y9m	N	N	Y	N	.	Y	Y	Y	Y	.	.	.	.	Y	.	Y	.	.	.	.	N	.	.	.	.	Y	.	.	Y	.	.	.	.	triglyceride high, liver dysfunction	exon3:c.426+1G>T	splicing	P	Likely_pathogenic;criteria_provided,_single_submitter	DM	0|0	0|0|0	0|0
NO.058	29774539	Bhai et al. 2018	India	South Asian	Female	.	5y	N	Y	Y	.	.	Y	Y	Y	Y	.	.	.	.	Y	.	.	.	.	.	.	N	.	.	.	.	Y	.	.	Y	.	.	.	.	triglyceride high, liver dysfunction	exon4:c.472C>T(p.R158W)	missense	LP	Pathogenic;criteria_provided,_multiple_submitters,_no_conflicts	DM	11|0	5|0|4.11820907323823e-05	0|0
NO.059	29774539	Bhai et al. 2018	India	South Asian	Male	Neo	2y	N	N	N	N	.	.	Y	Y	Y	.	.	.	.	Y	.	Y	.	.	.	.	N	.	.	.	.	Y	.	.	Y	.	.	.	.	liver dysfunction	exon7:c.841G>A(p.E281K)	missense	LP	Pathogenic/Likely_pathogenic;criteria_provided,_multiple_submitters,_no_conflicts	DM	18|0	9|0|7.41277633182881e-05	0.000199681|0
NO.060	29774539	Bhai et al. 2018	India	South Asian	Male	6m	after death at 5y	Y	Y	Y	N	.	.	.	N	Y	.	.	.	.	Y	.	.	.	.	.	.	N	.	.	.	.	Y	.	.	Y	.	.	.	.	triglyceride high, liver dysfunction	exon4:c.472C>T(p.R158W)	missense	LP	Pathogenic;criteria_provided,_multiple_submitters,_no_conflicts	DM	11|0	5|0|4.11820907323823e-05	0|0
NO.061	29774539	Bhai et al. 2018	India	South Asian	Male	Neo	2y	Y	N	.	N	.	Y	Y	Y	Y	.	.	.	.	Y	.	.	.	.	.	.	N	.	.	.	.	Y	.	.	Y	.	.	.	.	.	exon7:c.841G>A(p.E281K)	missense	LP	Pathogenic/Likely_pathogenic;criteria_provided,_multiple_submitters,_no_conflicts	DM	18|0	9|0|7.41277633182881e-05	0.000199681|0
NO.062	29774539	Bhai et al. 2018	India	South Asian	Male	1y	2y	Y	Y	.	N	.	.	.	N	Y	.	.	.	.	Y	.	.	.	.	.	.	N	.	.	.	.	Y	.	.	N	.	.	.	.	liver dysfunction	exon7:c.841G>A(p.E281K)	missense	LP	Pathogenic/Likely_pathogenic;criteria_provided,_multiple_submitters,_no_conflicts	DM	18|0	9|0|7.41277633182881e-05	0.000199681|0
NO.063	29774539	Bhai et al. 2018	India	South Asian	Male	Neo	8m	Y	Y	.	N	.	Y	Y	Y	Y	.	.	.	.	Y	.	.	.	.	.	.	N	.	.	.	.	Y	.	.	N	.	.	.	.	.	exon2 deletion	CNV	LP	.	.	.	.	.
NO.064	29774539	Bhai et al. 2018	India	South Asian	Male	Neo	5y6m	Y	N	Y	Y	.	.	Y	Y	Y	.	.	.	.	Y	.	.	.	.	.	.	N	.	.	.	.	Y	.	.	N	.	.	.	.	.	exon7:c.841G>A(p.E281K)	missense	LP	Pathogenic/Likely_pathogenic;criteria_provided,_multiple_submitters,_no_conflicts	DM	18|0	9|0|7.41277633182881e-05	0.000199681|0
NO.065	29774539	Bhai et al. 2018	India	South Asian	Male	7m	10m	N	Y	.	N	.	Y	Y	Y	Y	.	.	.	.	Y	.	Y	.	.	.	.	N	.	.	.	.	Y	.	.	N	.	.	.	.	liver dysfunction	exon4:c.472C>T(p.R158W)	missense	LP	Pathogenic;criteria_provided,_multiple_submitters,_no_conflicts	DM	11|0	5|0|4.11820907323823e-05	0|0
NO.066	29774539	Bhai et al. 2018	Nepal	South Asian	Female	12m	1y9m	Y	Y	.	N	.	.	Y	Y	Y	.	.	.	.	Y	.	Y	.	.	.	.	N	.	.	.	.	Y	.	.	N	.	.	.	.	triglyceride high	exon6:c.778G>A(p.G260R)	missense	LP	Pathogenic;criteria_provided,_multiple_submitters,_no_conflicts	DM	2|0	1|0|8.23641814647646e-06	0|0
NO.067	29774539	Bhai et al. 2018	India	South Asian	Male	4m	12m	N	N	.	N	.	Y	Y	Y	Y	.	.	.	.	Y	.	Y	.	.	.	.	N	.	.	.	.	Y	.	.	N	.	.	.	.	triglyceride high, liver dysfunction	exon3:c.349T>C(p.C117R)	missense	LP	Likely_pathogenic;criteria_provided,_single_submitter	DM	0|0	0|0|0	0|0
NO.068	29774539	Bhai et al. 2018	India	South Asian	Male	Neo	1y4m	N	Y	.	N	.	Y	Y	Y	Y	.	.	.	.	Y	.	Y	.	.	.	.	N	.	.	.	.	Y	.	.	N	.	.	.	.	triglyceride high, liver dysfunction	exon7:c.841G>A(p.E281K)	missense	LP	Pathogenic/Likely_pathogenic;criteria_provided,_multiple_submitters,_no_conflicts	DM	18|0	9|0|7.41277633182881e-05	0.000199681|0
NO.069	29774539	Bhai et al. 2018	India	South Asian	Female	4m	4y6m	N	N	Y	N	.	Y	.	N	Y	.	.	.	.	Y	.	N	.	.	.	.	N	.	.	.	.	Y	.	.	N	.	.	.	.	liver dysfunction	exon7:c.841G>A(p.E281K)	missense	LP	Pathogenic/Likely_pathogenic;criteria_provided,_multiple_submitters,_no_conflicts	DM	18|0	9|0|7.41277633182881e-05	0.000199681|0
NO.070	29774539	Bhai et al. 2018	Nepal	South Asian	Male	Neo	post-death	N	Y	.	N	.	.	.	N	N	.	.	.	.	Y	.	.	.	.	.	.	N	.	.	.	.	Y	.	.	N	.	.	.	.	death	exon7:c.841G>A(p.E281K)	missense	LP	Pathogenic/Likely_pathogenic;criteria_provided,_multiple_submitters,_no_conflicts	DM	18|0	9|0|7.41277633182881e-05	0.000199681|0
NO.071	29774539	Bhai et al. 2018	Bangladesh	South Asian	Male	1y6m	2y4m	Y	Y	Y	N	.	Y	Y	Y	Y	.	.	.	.	Y	.	Y	.	.	.	.	Y	.	.	.	.	Y	.	.	N	.	.	.	.	triglyceride high, liver dysfunction	exon7:c.841G>A(p.E281K)	missense	LP	Pathogenic/Likely_pathogenic;criteria_provided,_multiple_submitters,_no_conflicts	DM	18|0	9|0|7.41277633182881e-05	0.000199681|0
NO.072	29774539	Bhai et al. 2018	India	South Asian	Female	Neo	2y6m	Y	Y	Y	Y	.	Y	Y	Y	Y	.	.	.	.	Y	.	Y	.	.	.	.	Y	.	.	.	.	Y	.	.	N	.	.	.	.	triglyceride high, liver dysfunction	exon7:c.841G>A(p.E281K)	missense	LP	Pathogenic/Likely_pathogenic;criteria_provided,_multiple_submitters,_no_conflicts	DM	18|0	9|0|7.41277633182881e-05	0.000199681|0
NO.073	29774539	Bhai et al. 2018	India	South Asian	Male	12m	1y7m	N	N	Y	N	.	Y	Y	Y	Y	.	.	.	.	Y	.	.	.	.	.	.	Y	.	.	.	.	Y	.	.	N	.	.	.	.	liver dysfunction	exon4:c.472C>T(p.R158W)	missense	LP	Pathogenic;criteria_provided,_multiple_submitters,_no_conflicts	DM	11|0	5|0|4.11820907323823e-05	0|0
NO.074	29992913	Sharma et al. 2018	India	South Asian	Female	5m	1y4m	Y	N	Y	N	Y	Y	N	Y	Y	.	Y	N	N	Y	Y	Y	Y	Y	Y	Y	Y	Y	N	Y	Y	Y	Y	.	N	Y	Y	.	Y	high triglycerides and high cholesterol	exon3:c.426+1G>A	splicing	P	Pathogenic;no_assertion_criteria_provided	DM	0|0	0|0|0	0|0
NO.075	30858132	Pinheiro et al. 2019	Brazil	Caucasian	Male	.	3y	N	.	Y	.	.	.	.	.	N	.	.	.	.	Y	.	.	N	Y	.	.	.	.	.	.	.	.	.	.	N	.	Y	.	.	abdominal pains, splenomegaly	exon8:c.986T>C(p.L329P)	missense	LP	Likely_pathogenic;criteria_provided,_single_submitter	DM	0|0	0|0|0	0|0
NO.076	30858132	Pinheiro et al. 2019	Brazil	Caucasian	Male	.	2y	Y	.	Y	.	.	.	.	.	Y	.	.	.	.	Y	.	.	N	N	.	.	.	.	.	.	.	.	.	.	N	.	.	.	.	mental confusion, nausea	exon8:c.958G>A(p.G320R)	missense	LP	.	DM	0|0	0|0|0	0|0
NO.077	30858132	Pinheiro et al. 2019	Brazil	Caucasian	Male	.	4y	Y	.	Y	.	.	.	.	.	Y	.	.	.	.	Y	.	.	N	N	.	.	.	.	.	.	.	.	.	.	N	.	.	.	.	splenomegaly	exon5:c.986T>C(p.L329P)	missense	LP	Likely_pathogenic;criteria_provided,_single_submitter	DM	0|0	0|0|0	0|0
NO.078	30858132	Pinheiro et al. 2019	Brazil	Caucasian	Male	.	9y	Y	.	Y	.	.	.	.	.	N	.	.	.	.	Y	.	.	Y	N	.	.	.	.	.	.	.	.	.	.	Y	.	.	.	.	.	exon8:c.958G>A(p.G320R)	missense	LP	.	DM	0|0	0|0|0	0|0
NO.079	30858132	Pinheiro et al. 2019	Brazil	Caucasian	Male	.	3y	N	.	Y	.	.	.	.	.	Y	.	.	.	.	N	.	.	Y	N	.	.	.	.	.	.	.	.	.	.	N	.	.	.	.	.	exon8:c.958G>A(p.G320R)	missense	LP	.	DM	0|0	0|0|0	0|0
NO.080	30858132	Pinheiro et al. 2019	Brazil	Caucasian	Female	.	30y	N	.	Y	.	.	.	.	.	Y	.	.	.	.	N	.	.	N	N	.	.	.	.	.	.	.	.	.	.	N	.	.	.	.	.	exon5:c.472C>T(p.R158W)	missense	LP	Pathogenic;criteria_provided,_multiple_submitters,_no_conflicts	DM	11|0	5|0|4.11820907323823e-05	0|0
NO.081	30927757	Lee et al. 2019	Korea	East Asian	Female	Neo	4y	Y	Y	Y	Y	Y	Y	Y	Y	Y	Y	Y	N	N	N	N	Y	Y	.	Y	Y	Y	Y	N	N	N	N	N	N	Y	.	.	N	.	abdominal pains, splenomegaly, severe gastroenteritis symptoms	exon7:c.960_961insG(p.S321Vfs*13)	frameshift	LP	Pathogenic;criteria_provided,_multiple_submitters,_no_conflicts	DM	30|0	12|0|9.88370177577175e-05	0|0
NO.082	31278438	Kılıç et al. 2019	Turkey	Caucasian	Female	6m	2y7m	Y	.	Y	N	.	Y	Y	.	Y	.	.	N	Y	Y	.	.	N	.	.	.	.	.	N	.	Y	.	.	.	Y	.	.	.	.	recurrent hospital isation because of infections or consumption a lot of dessert, fruit or chocolate	exon5:c.705+1G>A	splicing	LP	.	.	.	.	.
NO.083	31278438	Kılıç et al. 2019	Turkey	Caucasian	Female	12m	1y2m	Y	.	Y	N	.	Y	Y	.	Y	.	.	Y	Y	Y	.	.	N	.	.	.	.	.	N	.	Y	.	.	.	Y	.	.	.	.	right renal milimetric stone, left hepatic lateral segment hypoplasia, left portal vein thrombosis	exon1 deletion	CNV	LP	.	.	.	.	.
NO.084	31278438	Kılıç et al. 2019	Turkey	Caucasian	Male	7m	1y1m	Y	.	Y	N	.	Y	Y	.	Y	.	.	N	Y	Y	.	.	N	.	.	.	.	.	N	.	Y	.	.	.	Y	.	.	.	.	.	exon1 deletion	CNV	LP	.	.	.	.	.
NO.085	31278438	Kılıç et al. 2019	Turkey	Caucasian	Male	1m	5y11m	Y	.	Y	Y	.	Y	Y	.	Y	.	.	N	N	N	.	.	Y	.	.	.	.	.	N	.	Y	.	.	.	Y	.	.	.	.	refusing desserts, honey and fruits	exon1 deletion	CNV	LP	.	.	.	.	.
NO.086	31278438	Kılıç et al. 2019	Turkey	Caucasian	Male	1y6m	8y1m	Y	.	Y	N	.	Y	Y	.	Y	.	.	N	Y	N	.	.	N	.	.	.	.	.	N	.	Y	.	.	.	Y	.	.	.	.	.	exon1 deletion	CNV	LP	.	.	.	.	.
NO.087	31278438	Kılıç et al. 2019	Turkey	Caucasian	Female	7m	2y3m	Y	.	Y	N	.	Y	Y	.	Y	.	.	N	N	N	.	.	N	.	.	.	.	.	N	.	Y	.	.	.	Y	.	.	.	.	bilateral hypermetropia, strabismus	exon1 deletion	CNV	LP	.	.	.	.	.
NO.088	31278438	Kılıç et al. 2019	Turkey	Caucasian	Female	1y1m	1y2m	Y	.	Y	N	.	Y	Y	.	Y	.	.	N	Y	N	.	.	N	.	.	.	.	.	N	.	Y	.	.	.	Y	.	.	.	.	bilateral developmental hip dysplasia	exon1 deletion	CNV	LP	.	.	.	.	.
NO.089	31278438	Kılıç et al. 2019	Turkey	Caucasian	Female	1y2m	1y2m	Y	.	Y	N	.	Y	Y	.	Y	.	.	N	N	N	.	.	N	.	.	.	.	.	N	.	Y	.	.	.	Y	.	.	.	.	bilateral developmental hip dysplasia	exon1 deletion	CNV	LP	.	.	.	.	.
NO.090	31278438	Kılıç et al. 2019	Turkey	Caucasian	Male	8m	9m	Y	.	Y	N	.	Y	Y	.	Y	.	.	N	Y	Y	.	.	N	.	.	.	.	.	N	.	Y	.	.	.	Y	.	.	.	.	.	exon7:c.910_911dup(p.L304Ffs*2)	frameshift	LP	.	DM	0|0	0|0|0	0|0
NO.091	31278438	Kılıç et al. 2019	Turkey	Caucasian	Male	12m	1y1m	Y	.	Y	N	.	Y	Y	.	Y	.	.	N	Y	Y	.	.	N	.	.	.	.	.	N	.	Y	.	.	.	Y	.	.	.	.	hypophosphatemia	exon1 deletion	CNV	LP	.	.	.	.	.
NO.092	31584309	Zahoor et al. 2020	Pakistan	South Asian	Male	6m	2y	Y	N	Y	N	Y	Y	.	Y	Y	.	.	.	N	.	Y	.	N	.	.	.	N	N	.	.	.	Y	.	.	N	.	.	.	.	.	exon7:c.841G>A(p.E281K)	missense	LP	Pathogenic/Likely_pathogenic;criteria_provided,_multiple_submitters,_no_conflicts	DM	18|0	9|0|7.41277633182881e-05	0.000199681|0
NO.093	31584309	Zahoor et al. 2020	Pakistan	South Asian	Male	1y6m	1y6m	Y	N	Y	N	Y	Y	.	Y	N	.	Y	.	N	.	Y	N	N	.	.	.	Y	N	.	.	.	Y	.	.	N	.	.	.	.	.	exon7:c.841G>A(p.E281K)	missense	LP	Pathogenic/Likely_pathogenic;criteria_provided,_multiple_submitters,_no_conflicts	DM	18|0	9|0|7.41277633182881e-05	0.000199681|0
NO.094	31584309	Zahoor et al. 2020	Pakistan	South Asian	Female	1y6m	1y6m	Y	Y	Y	N	Y	Y	.	Y	N	.	N	.	N	.	Y	N	Y	.	.	.	Y	Y	.	.	.	N	.	.	N	.	.	.	.	.	exon4:c.472C>T(p.R158W)	missense	LP	Pathogenic;criteria_provided,_multiple_submitters,_no_conflicts	DM	11|0	5|0|4.11820907323823e-05	0|0
NO.095	31584309	Zahoor et al. 2020	Pakistan	South Asian	Male	1y	1y	Y	Y	Y	N	Y	Y	.	Y	N	.	N	.	Y	.	Y	.	N	.	.	.	N	N	.	.	.	N	.	.	N	.	.	.	.	.	exon7:c.841G>A(p.E281K)	missense	LP	Pathogenic/Likely_pathogenic;criteria_provided,_multiple_submitters,_no_conflicts	DM	18|0	9|0|7.41277633182881e-05	0.000199681|0
NO.096	31584309	Zahoor et al. 2020	Pakistan	South Asian	Female	1y	1y6m	Y	N	Y	N	Y	Y	.	Y	N	.	.	.	N	.	Y	.	N	.	.	.	N	N	.	.	.	N	.	.	Y	.	.	.	.	abdominal distension	exon7:c.841G>A(p.E281K)	missense	LP	Pathogenic/Likely_pathogenic;criteria_provided,_multiple_submitters,_no_conflicts	DM	18|0	9|0|7.41277633182881e-05	0.000199681|0
NO.097	31584309	Zahoor et al. 2020	Pakistan	South Asian	Male	1w	2y	Y	N	Y	Y	Y	Y	.	Y	Y	.	N	.	N	.	Y	N	N	.	.	.	N	N	.	.	.	N	.	.	N	.	.	.	.	.	exon7:c.841G>A(p.E281K)	missense	LP	Pathogenic/Likely_pathogenic;criteria_provided,_multiple_submitters,_no_conflicts	DM	18|0	9|0|7.41277633182881e-05	0.000199681|0
NO.098	31584309	Zahoor et al. 2020	Pakistan	South Asian	Male	8m	8m	Y	Y	Y	N	Y	Y	.	Y	Y	.	N	.	N	.	.	.	N	.	.	.	N	N	.	.	.	N	.	.	N	.	.	.	.	.	exon6:c.778G>A(p.G260R)	missense	LP	Pathogenic;criteria_provided,_multiple_submitters,_no_conflicts	DM	2|0	1|0|8.23641814647646e-06	0|0
NO.099	31584309	Zahoor et al. 2020	Pakistan	South Asian	Male	8m	8m	Y	Y	Y	N	Y	Y	.	Y	Y	.	.	.	N	.	Y	N	N	.	.	.	N	N	.	.	.	N	.	.	N	.	.	.	.	.	exon4:c.472C>T(p.R158W)	missense	LP	Pathogenic;criteria_provided,_multiple_submitters,_no_conflicts	DM	11|0	5|0|4.11820907323823e-05	0|0
NO.100	32020156	Salih et al. 2020	Saudi Arabia	Other Asian	Female	1d	3y5m	.	.	Y	Y	.	N	N	Y	Y	.	N	.	.	N	.	Y	.	.	.	.	.	.	.	.	.	Y	.	.	.	.	.	.	.	.	exon1:c.114_119dup(p.C39_T40dup)	in-frame indel	LP	Pathogenic/Likely_pathogenic;criteria_provided,_multiple_submitters,_no_conflicts	DM	0|0	0|0|0	0|0
NO.101	32020156	Salih et al. 2020	Saudi Arabia	Other Asian	Male	1d	1y6m	.	.	Y	Y	.	Y	N	Y	Y	.	Y	.	.	N	.	Y	.	.	.	.	.	.	.	.	.	N	.	.	.	.	.	.	.	.	exon1:c.114_119dup(p.C39_T40dup)	in-frame indel	LP	Pathogenic/Likely_pathogenic;criteria_provided,_multiple_submitters,_no_conflicts	DM	0|0	0|0|0	0|0
NO.102	32020156	Salih et al. 2020	Saudi Arabia	Other Asian	Male	1d	2y10m	.	.	Y	Y	.	Y	N	N	Y	.	N	.	.	Y	.	.	.	.	.	.	.	.	.	.	.	N	.	.	.	.	.	.	.	.	exon1:c.114_119dup(p.C39_T40dup)	in-frame indel	LP	Pathogenic/Likely_pathogenic;criteria_provided,_multiple_submitters,_no_conflicts	DM	0|0	0|0|0	0|0
NO.103	32020156	Salih et al. 2020	Saudi Arabia	Other Asian	Male	12m	2y9m	.	.	Y	N	.	N	N	Y	Y	.	N	.	.	Y	.	N	.	.	.	.	.	.	.	.	.	N	.	.	.	.	.	.	.	.	exon7:c.841G>A(p.E281K)	missense	LP	Pathogenic/Likely_pathogenic;criteria_provided,_multiple_submitters,_no_conflicts	DM	18|0	9|0|7.41277633182881e-05	0.000199681|0
NO.104	32020156	Salih et al. 2020	Saudi Arabia	Other Asian	Male	12m	113m	.	.	Y	N	.	N	Y	Y	N	.	.	.	.	N	.	N	.	.	.	.	.	.	.	.	.	N	.	.	.	.	.	.	.	.	exon1:c.114_119dup(p.C39_T40dup)	in-frame indel	LP	Pathogenic/Likely_pathogenic;criteria_provided,_multiple_submitters,_no_conflicts	DM	0|0	0|0|0	0|0
NO.105	32020156	Salih et al. 2020	Saudi Arabia	Other Asian	Male	5m	3y6m	.	.	Y	N	.	N	N	N	N	.	N	.	.	Y	.	N	.	.	.	.	.	.	.	.	.	N	.	.	.	.	.	.	.	.	exon3:c.334-2A>T	splicing	P	.	DM	0|0	0|0|0	0|0
NO.106	32020156	Salih et al. 2020	Saudi Arabia	Other Asian	Male	2y	4y	.	.	Y	N	.	Y	N	Y	Y	.	N	.	.	N	.	.	.	.	.	.	.	.	.	.	.	N	.	.	.	.	.	.	.	.	exon7:c.960_961insG(p.S321Vfs*13)	frameshift	LP	Pathogenic;criteria_provided,_multiple_submitters,_no_conflicts	DM	30|0	12|0|9.88370177577175e-05	0|0
NO.107	33576950	Samprathi et al. 2021	India	South Asian	Female	1y	2y	Y	.	Y	N	.	N	Y	Y	Y	.	.	N	.	Y	.	.	N	N	.	.	Y	N	N	N	N	N	N	N	Y	.	N	.	.	.	exon3:c.295_297del(p.Q99del)	frameshift	LP	.	.	.	.	.
NO.108	33730438	Devaney et al. 2021	Britain	Caucasian	Male	4m	7m	Y	.	.	.	.	.	.	.	Y	.	.	.	.	.	.	.	.	.	.	.	.	.	.	Y	Y	Y	Y	Y	Y	.	.	.	.	atypical interstitial lung disease, developmental delay, rhinorrhea, wet cough	exon4:c.472C>T(p.R158W)	missense	LP	Pathogenic;criteria_provided,_multiple_submitters,_no_conflicts	DM	11|0	5|0|4.11820907323823e-05	0|0
NO.109	33999094	Pinheiro et al. 2021	Brazil	Caucasian	Female	24h	1y5m	.	.	Y	Y	.	.	.	.	Y	.	N	N	N	N	N	N	Y	.	.	.	.	.	N	Y	Y	Y	Y	N	Y	.	.	.	.	bronchopneumonia	exon5:c.611_614del(p.K204Rfs*72)	frameshift	LP	Pathogenic/Likely_pathogenic;criteria_provided,_multiple_submitters,_no_conflicts	DM	2|0	1|0|8.23641814647646e-06	0|0
NO.110	34716126	Cao et al. 2022	China	East Asian	Male	2y6m	2y6m	N	N	Y	N	Y	N	N	Y	N	Y	Y	N	N	N	N	N	N	N	Y	Y	Y	Y	N	Y	Y	Y	Y	N	Y	Y	N	N	.	.	exon4:c.490G>A(p.G164S)	missense	LP	Pathogenic;criteria_provided,_multiple_submitters,_no_conflicts	DM	6|0	4|0|3.2946215303517e-05	0|0
NO.111	35179010	Sanli et al. 2022	Turkey	Caucasian	Male	2d	9m	Y	.	Y	Y	.	Y	Y	.	Y	.	.	.	Y	Y	.	.	.	.	.	.	N	.	N	N	.	.	.	.	N	.	.	.	.	hypertriglyceridemia	exon1 deletion	CNV	LP	.	.	.	.	.
NO.112	35179010	Sanli et al. 2022	Turkey	Caucasian	Male	6h	2y	Y	.	Y	Y	.	Y	N	.	Y	.	.	.	Y	Y	.	.	.	.	.	.	N	.	N	Y	.	.	.	.	N	.	.	.	.	.	exon1 deletion	CNV	LP	.	.	.	.	.
NO.113	35179010	Sanli et al. 2022	Turkey	Caucasian	Male	Neo	9m	Y	.	Y	Y	.	Y	N	.	Y	.	.	.	.	Y	.	.	.	.	.	.	N	.	N	Y	.	.	.	.	Y	.	.	.	.	.	exon7:c.910_911dup(p.L304Ffs*2)	frameshift	LP	.	DM	0|0	0|0|0	0|0
NO.114	35179010	Sanli et al. 2022	Turkey	Caucasian	Male	1y8m	1y8m	Y	.	Y	N	.	Y	N	.	Y	.	.	.	.	N	.	.	.	.	.	.	N	.	N	N	.	.	.	.	N	.	.	.	.	upper respiratory and gastrointestinal infections	exon5:c.705+5G>A	splicing	LP	.	.	.	.	.
NO.115	35179010	Sanli et al. 2022	Turkey	Caucasian	Male	4m	5m	N	.	Y	N	.	Y	N	.	Y	.	.	.	.	Y	.	.	.	.	.	.	Y	.	N	N	.	.	.	.	N	.	.	.	.	hypertriglyceridemia, a viral upper respiratory tract infection	exon5:c.651_653delinsTAA(p.R218K)	frameshift	LP	.	.	.	.	.
NO.116	35179010	Sanli et al. 2022	Turkey	Caucasian	Female	Neo	1y4m	N	.	Y	Y	.	Y	N	.	Y	.	.	.	.	Y	.	.	.	.	.	.	N	.	N	N	.	.	.	.	N	.	.	.	.	.	exon1 deletion	CNV	LP	.	.	.	.	.
NO.117	10234608	Herzog et al. 1999	Germany	Caucasian	Female	36h	4m	N	.	Y	Y	.	Y	N	.	Y	.	.	.	.	.	Y	.	.	.	.	.	N	.	.	.	.	.	.	.	Y	.	.	.	.	.	exon1:35del(p.N12Tfs*3)	frameshift	LP	.	DM	0|0	0|0|0	0|0
NO.118	10234608	Herzog et al. 1999	Pakistan	South Asian	Female	1y1m	1y1m	Y	.	Y	N	.	N	Y	.	N	.	.	.	.	.	N	.	.	.	.	.	N	.	.	.	.	.	.	.	N	.	.	.	.	.	exon6:c.778G>A(p.G260R)	missense	LP	Pathogenic;criteria_provided,_multiple_submitters,_no_conflicts	DM	2|0	1|0|8.23641814647646e-06	0|0
NO.119	10234608	Herzog et al. 1999	Germany	Caucasian	Male	Neo	5y	N	.	Y	Y	.	Y	Y	.	N	.	.	.	.	.	N	.	.	.	.	.	N	.	.	.	.	.	.	.	Y	.	.	.	.	.	exon7:c.960_961insG(p.S321Vfs*13)	frameshift	LP	Pathogenic;criteria_provided,_multiple_submitters,_no_conflicts	DM	30|0	12|0|9.88370177577175e-05	0|0
NO.120	10234608	Herzog et al. 1999	Iran	Caucasian	Male	3m	2y	N	.	Y	N	.	N	Y	.	N	.	.	.	.	.	N	.	.	.	.	.	Y	.	.	.	.	.	.	.	N	.	.	.	.	.	exon7:c.966del(p.D323Tfs*7)	frameshift	LP	Likely_pathogenic;criteria_provided,_single_submitter	DM	0|0	0|0|0	0|0
NO.121	12126934	Matsuura et al. 2002	Japan	East Asian	Female	1y2m	1y2m	.	.	Y	N	.	.	.	.	Y	.	.	.	.	.	.	.	.	.	.	.	.	.	.	.	Y	.	.	N	Y	.	.	.	Y	.	exon5:c.581T>C(p.F194S)	missense	LP	Pathogenic;no_assertion_criteria_provided	DM	0|0	0|0|0	0|0
NO.122	DOI:10.1515/tjb-2019-0473	Ergoren et al. 2020	Turkey	Caucasian	Female	1y6m	17y	Y	.	Y	N	.	.	.	.	.	.	.	N	.	Y	.	.	.	.	Y	Y	Y	Y	N	.	Y	.	.	N	.	.	.	.	.	.	exon2:c.-24-26_170+5192del	splicing	LP	.	.	.	.	.
I-AO columns: Y for patients had the phenotype, N for patients did not have the phenotype, . for patients did not mention about the phenotype
[truncated: 9 more columns]

## Sheet: Table_S4
HPO term	Total times of Y&N	Frequency(%)	Variant site(P value with statistical difference)
			exon1 deletion;exon1 deletion	exon1 deletion;exon3:c.355G>A(p.D119N)	exon1 deletion;exon4:c.427-1del(p.K143_P189del)	exon1 deletion;exon4:c.490G>A(p.G164S)	exon1 deletion;exon5:c.639C>G(p.N213K)	exon1:35del(p.N12Tfs*3);exon1:35del(p.N12Tfs*3)	exon1:c.114_119dup(p.C39_T40dup);exon1:c.114_119dup(p.C39_T40dup)	exon1:c.48del(p.F17Sfs*15);exon4:c.472C>T(p.R158W)	exon1:c.88G>T(p.E30*);exon1:c.88G>T(p.E30*)	exon2 deletion;exon2 deletion	exon2:c.-24-26_170+5192del;exon2:c.-24-26_170+5192del	exon2:c.333+2T>G;exon2:c.333+2T>G	exon3-7 deletion;exon3-7 deletion	exon3:c.295_297del(p.Q99del);exon3:c.295_297del(p.Q99del)	exon3:c.334-2A>T;exon3:c.334-2A>T	exon3:c.349T>C(p.C117R);exon3:c.349T>C(p.C117R)	exon3:c.355G>A(p.D119N);exon3:c.355G>A(p.D119N)	exon3:c.355G>A(p.D119N);exon7:c.960_961insG(p.S321Vfs*13)	exon3:c.392del(p.V131Gfs*71);exon6:c.568-2A>C	exon3:c.426+1G>A;exon5:c.611_614del(p.K204Rfs*72)	exon3:c.426+1G>T;exon5:c.611_614del(p.K204Rfs*72)	exon4 deletion;exon4 deletion	exon4:c.472C>T(p.R158W);exon4:c.472C>T(p.R158W)	exon4:c.490G>A(p.G164S);exon4:c.490G>A(p.G164S)	exon4:c.490G>A(p.G164S);exon6:c.720_729del(p.Y241Gfs*33)	exon4:c.490G>A(p.G164S);exon7:c.838del(p.Y280Tfs*25)	exon4:c.490G>A(p.G164S);exon7:c.923C>G(p.P308R)	exon4:c.490G>A(p.G164S);exon7:c.960_961insG(p.S321Vfs*13)	exon4:c.530C>A(p.A177D);exon4:c.530C>A(p.A177D)	exon4:c.530C>A(p.A177D);exon5 deletion	exon4:c.530C>A(p.A177D);exon7:c.960_961insG(p.S321Vfs*13)	exon5:c.472C>T(p.R158W);exon5:c.472C>T(p.R158W)	exon5:c.581T>C(p.F194S);exon7:c.851C>G(p.P284R)	exon5:c.603del(p.K202Rfs*2);exon5:c.603del(p.K202Rfs*2)	exon5:c.611_614del(p.K204Rfs*72);exon5:c.611_614del(p.K204Rfs*72)	exon5:c.648C>G(p.Y216*);exon5:c.648C>G(p.Y216*)	exon5:c.651_653delinsTAA(p.R218K);exon5:c.651_653delinsTAA(p.R218K)	exon5:c.660del(p.F220Lfs*57);exon5:c.660del(p.F220Lfs*57)	exon5:c.685C>T(p.Q229*);exon5:c.685C>T(p.Q229*)	exon5:c.704del(p.P235Qfs*42);exon5:c.704del(p.P235Qfs*42)	exon5:c.704del(p.P235Qfs*42);exon7:c.959dup(p.S321Ifs*13)	exon5:c.704delC(p.P235Qfs*42);exon7:c.960_961insG(p.S321Vfs*13)	exon5:c.705+1G>A;exon5:c.705+1G>A	exon5:c.705+5G>A;exon5:c.705+5G>A	exon5:c.986T>C(p.L329P);exon8:c.472C>T(p.R158W)	exon6:c.731_738delinsAGACTGCATGGAGCTCAGTA(p.R244_Y245delinsQTAWSS);exon6:c.731_738delinsAGACTGCATGGAGCTCAGTA(p.R244_Y245delinsQTAWSS)	exon6:c.778G>A(p.G260R);exon6:c.778G>A(p.G260R)
Vomiting	107	64(59.8)	10	0	0	1	0	0	.	1	1	1	1	0	0	1	.	0	1	1	0	1	0	.	4	1	1	0	0	3	.	.	0	0	.	0	.	1	0	1	0	0	1	1	1	1	1	0	5
Pallor	21	6(28.6)	.	0	0	0	0	.	.	0	.	.	.	0	0	.	.	.	.	1	.	1	.	.	.	0	.	0	1	.	.	.	.	.	.	.	.	.	.	.	1	.	0	.	.	.	.	0	.
Diarrhea	37	18(48.6)	.	0	.	.	.	.	.	.	.	1	.	0	.	.	.	0	.	1	.	0	0	.	5	1	.	0	0	.	.	.	.	.	.	.	.	.	.	.	.	.	0	.	.	.	.	.	2
Hypoglycemia	113	111(98.2)	11	1	1	1	1	1	4	1	1	.	1	1	0	1	1	.	1	1	1	1	1	2	6	1	1	1	1	5	1	1	1	1	1	1	1	1	1	2	3	1	1	1	1	1	1	1	4
Neonatal hypoglycemia	114	33(28.9)	4	1	0	0	0	1	3	0	0	0	0	0	0	0	0	0	0	0	0	0	0	0	0	0	1	0	0	1	0	0	1	.	0	0	1	1	0	0	1	1	1	1	0	0	.	0	1
Fasting hypoglycemia	31	21(67.7)	.	1	1	0	0	.	.	0	.	.	.	0	0	.	.	.	.	1	.	1	.	.	2	1	.	1	1	.	.	.	.	.	.	.	.	.	.	.	1	.	1	.	.	.	.	0	1
Ketosis	83	61(73.5)	11	1	0	0	0	1	2	0	0	1	.	0	0	0	0	1	.	0	1	1	1	.	6	0	.	.	0	0	.	.	0	.	.	1	.	.	1	2	1	1	1	.	1	1	.	0	3
Lactic acidosis	74	45(60.8)	9	0	0	0	1	0	1	0	.	1	.	1	1	1	0	1	0	1	.	0	1	.	3	0	0	1	0	.	.	.	.	.	.	.	.	.	0	.	2	.	1	0	1	0	.	1	2
Intermittent lactic acidemia	72	53(73.6)	.	0	1	1	0	.	3	0	.	1	.	1	0	1	0	1	1	1	1	1	1	.	6	0	1	.	1	.	.	.	.	.	.	1	.	.	.	2	0	1	1	1	.	.	.	0	3
Metabolic acidosis	121	102(84.3)	11	0	1	1	1	1	3	1	1	1	.	1	1	1	0	1	1	1	1	1	1	2	7	0	1	1	0	5	1	1	1	1	1	1	1	1	1	2	2	1	1	1	1	1	1	1	3
Hyperalaninemia	21	3(14.3)	.	0	0	0	0	.	.	0	.	.	.	0	0	.	.	.	.	0	.	.	.	.	.	0	.	0	1	.	.	.	.	.	.	.	.	.	.	.	0	.	0	.	.	.	.	0	.
Seizure	72	27(37.5)	1	1	.	.	.	.	.	.	0	.	.	1	.	0	.	.	1	1	0	1	.	2	1	1	1	0	0	0	1	0	0	0	.	1	1	0	.	1	.	0	1	1	0	.	0	.	0
Hypotonia	23	6(26.1)	.	0	0	0	0	.	.	0	.	.	.	0	0	0	.	.	.	1	.	1	.	.	.	0	.	0	0	.	.	.	.	.	.	.	.	.	.	.	2	.	0	.	.	.	.	0	.
Generalized hypotonia	17	4(23.5)	.	0	.	.	.	.	.	.	.	.	.	0	.	0	.	.	.	1	.	1	.	.	.	0	.	0	0	.	.	.	.	0	.	.	.	.	.	.	.	.	0	.	.	.	0	.	.
Lethargy	23	9(39.1)	.	1	0	0	0	.	.	1	.	.	1	0	0	.	.	.	.	1	.	1	.	.	.	0	.	0	1	.	.	.	.	.	.	.	.	.	.	.	0	.	1	.	.	.	.	0	.
Reduced consciousness/confusion	32	14(43.8)	.	0	0	0	0	.	.	0	.	.	1	0	0	.	.	.	.	1	1	1	.	.	0	1	.	1	1	.	.	.	.	.	.	1	.	.	.	1	0	1	1	.	.	.	.	0	0
Drowsiness	73	24(32.9)	0	0	.	.	.	0	.	.	1	0	1	0	.	1	.	0	.	1	1	1	0	.	2	0	.	1	1	1	.	.	0	.	.	0	.	0	1	.	.	1	0	.	.	0	.	.	0
Coma	42	11(26.2)	.	0	.	.	.	.	.	.	0	.	1	0	.	0	.	.	1	1	.	1	.	.	1	0	1	1	1	0	.	.	0	.	.	.	.	0	.	.	.	.	0	1	.	.	.	.	0
Intellectual disability	34	1(2.9)	0	0	.	.	.	.	.	.	.	.	0	0	.	0	.	.	0	0	.	0	.	.	.	0	1	0	0	.	.	.	.	.	.	.	0	.	0	.	.	.	0	0	0	0	.	.	.
Reye syndrome-like episodes	26	2(7.7)	.	0	0	0	0	.	.	0	.	.	.	0	1	.	.	.	.	0	1	.	.	.	0	0	.	.	0	.	.	.	.	.	.	0	.	.	.	.	0	0	0	.	.	.	.	0	0
Elevated hepatic transaminase	36	16(44.4)	.	0	.	.	.	.	1	.	.	.	.	0	.	.	0	.	1	1	.	1	.	.	0	0	0	0	1	.	.	.	.	.	.	.	0	0	.	2	.	.	1	0	.	.	.	.	0
Neonatal hyperbilirubinemia	23	2(8.7)	1	0	.	.	.	.	.	.	.	.	0	0	.	0	.	.	.	0	.	0	.	.	.	0	.	0	0	.	.	.	.	.	.	.	0	.	.	.	.	.	1	.	0	.	.	.	.
Hepatic steatosis	36	10(27.8)	7(0.028)	0	.	.	.	.	.	.	.	.	.	0	.	.	.	.	0	0	.	0	.	.	0	0	0	0	0	.	.	.	.	.	.	.	0	.	.	.	.	.	0	0	1	.	.	.	0
Hepatomegaly	89	54(60.7)	6	1	0	0	0	.	1	0	.	1	1	1	0	1	1	1	0	0	1	1	1	.	5	0	1	0	0	.	.	.	.	0	.	1	0	.	1	2	1	1	1	0	1	0	1	0	2
Increased urinary glycerol	45	17(37.8)	.	0	0	0	0	1	.	0	.	.	.	0	1	.	.	.	.	.	0	1	.	.	3	0	.	0	0	.	.	.	.	.	.	0	0	1	.	.	0	0	.	.	.	.	.	0	0
Hyperuricemia	50	20(40.0)	.	1	0	0	0	.	2	0	.	.	.	0	0	.	0	1	1	0	.	1	1	.	1	0	1	0	0	.	.	.	.	.	.	.	0	0	.	1	0	.	0	1	.	.	.	0	1
Episodic tachypnea	45	20(44.4)	1	1	.	.	.	.	.	.	0	.	.	1	.	0	.	.	0	1	.	1	.	0	1	0	0	0	1	1	0	0	1	.	.	.	1	.	0	2	.	.	1	0	.	0	.	.	.
Hyperventilation	30	21(70.0)	8	0	.	.	.	.	.	.	.	.	1	1	.	0	.	.	0	1	.	1	.	.	1	0	0	0	1	.	.	.	.	.	1	.	1	.	.	.	.	.	1	0	1	.	.	.	.
Respiratory distress	51	30(58.8)	.	0	.	.	.	.	1	.	.	1	.	1	.	0	0	1	0	1	.	1	1	.	5	0	0	0	1	.	.	.	.	.	.	.	1	.	.	.	.	.	1	0	.	.	.	.	1
Dyspnea	18	9(50.0)	.	0	.	.	.	.	.	.	.	.	.	1	.	0	.	.	0	1	.	1	.	.	1	0	0	0	1	.	.	.	.	.	.	.	1	.	.	.	.	.	1	0	.	.	.	.	.
Apnea	18	3(16.7)	.	0	.	.	.	.	.	.	.	.	0	0	.	0	.	.	0	1	.	.	.	.	1	0	0	0	0	.	.	.	.	.	0	.	0	.	.	.	.	.	1	0	.	.	.	.	.
Note: Each patient has two pathogenic variant sites, we take the two variant sites in each patient as a whole for analysis by chi-square test or Fisher's Exact test when the conditions are not met. Patients carrying exon1 deletion (homozygous) were more likely to present hepatic steatosis (P value=0.028), patients carrying c.841G>A (homozygous) were more likely to present increased urinary glycer…
[truncated: 15 more columns]

## Sheet: Table_S5
HPO term	Total times of Y&N	Frequency(%)	Mutation type(P value with statistical difference)
			CNV;CNV	CNV;missense	CNV;splicing	frameshift;frameshift	frameshift;missense	frameshift;splicing	in-frame indel;in-frame indel	missense;missense	nonsense;nonsense	splicing;splicing
Vomiting	107	64(59.8)	11	1	0	9	7	2	0	29	2	3
Pallor	21	6(28.6)	0	0	0	0	2	1	0	2	1	0
Diarrhea	37	18(48.6)	1	0	.	0	2	0	.	15	.	0
Hypoglycemia	113	111(98.2)	13	4	1	22	12	5	5	39	5	5
Neonatal hypoglycemia	114	33(28.9)	4	1	0	11	5	1	3	6	2	0
Fasting hypoglycemia	31	21(67.7)	0	1	1	2	4	1	0	11	1	0
Ketosis	83	61(73.5)	12	1	0	13	2	3	2	25	1	2
Lactic acidosis	74	45(60.8)	11	1	0	6	4	2	2	15	2	2
Intermittent lactic acidemia	72	53(73.6)	1	1	1	9	4	4	3	29	0	1
Metabolic acidosis	121	102(84.3)	15	3	1	19	12	4	4	37	4	3
Hyperalaninemia	21	3(14.3)	0	0	0	0	2	0	0	1	0	0
Seizure	72	27(37.5)	3	1	.	7	3	2	.	10	0	1
Hypotonia	23	6(26.1)	0	0	0	0	1	1	0	1	2	0
Generalized hypotonia	17	4(23.5)	.	0	.	0	1	1	.	2	.	0
Lethargy	23	9(39.1)	0	1	0	1	3	1	0	2	0	1
Reduced consciousness/confusion	32	14(43.8)	0	0	0	5	3	2	0	3	0	1
Drowsiness	73	24(32.9)	0	0	.	5	4	2	.	11	1	1
Coma	42	11(26.2)	.	0	.	1	4	1	.	4	0	1
Intellectual disability	34	1(2.9)	0	0	.	0	1	0	.	0	.	0
Reye syndrome-like episodes	26	2(7.7)	1	0	0	0	0	1	0	0	0	0
Elevated hepatic transaminase	36	16(44.4)	.	0	.	3	3	1	1	8	0	0
Neonatal hyperbilirubinemia	23	2(8.7)	1	0	.	1	0	0	.	0	.	0
Hepatic steatosis	36	10(27.8)	7(0.009)	0	.	1	0	0	.	1	.	1
Hepatomegaly	89	54(60.7)	7	1	0	9	1	3	1	27	1	4
Increased urinary glycerol	45	17(37.8)	1	0	0	1	1	1	0	12	1	0
Hyperuricemia	50	20(40.0)	0	1	0	2	2	3	2	10	0	0
Episodic tachypnea	45	20(44.4)	1	1	.	6	4	1	.	6	0	1
Hyperventilation	30	21(70.0)	8	0	.	3	2	1	.	4	.	3
Respiratory distress	51	30(58.8)	1	0	.	2	2	2	1	21	.	1
Dyspnea	18	9(50.0)	.	0	.	2	2	1	.	3	.	1
Apnea	18	3(16.7)	.	0	.	1	1	0	.	1	.	0
Note: Each patient has two pathogenic variant sites, it means that a patient may have more than one mutation type, we take the mutation types of two variant sites in each patient as a whole for analysis by chi-square test or Fisher's Exact test when the conditions are not met. Patients carrying two CNVs were more likely to present hepatic steatosis (P value=0.009), patients carrying two missense …

## Sheet: Table_S6
HPO term	Total times of Y&N	Frequency(%)	Zygosity(P value with statistical difference)
			Compound heterozygous	Homozygous
Vomiting	107	64(59.8)	16	48
Pallor	21	6(28.6)	5	1
Diarrhea	37	18(48.6)	2	16
Hypoglycemia	113	111(98.2)	30	81
Neonatal hypoglycemia	114	33(28.9)	10	23
Fasting hypoglycemia	31	21(67.7)	10	11
Ketosis	83	61(73.5)	7	54(0.023)
Lactic acidosis	74	45(60.8)	9	36
Intermittent lactic acidemia	72	53(73.6)	14	39
Metabolic acidosis	121	102(84.3)	27	75
Hyperalaninemia	21	3(14.3)	3	0
Seizure	72	27(37.5)	10	17
Hypotonia	23	6(26.1)	3	2
Generalized hypotonia	17	4(23.5)	3	1
Lethargy	23	9(39.1)	8(0.040)	1
Reduced consciousness/confusion	32	14(43.8)	8	6
Drowsiness	73	24(32.9)	9	15
Coma	42	11(26.2)	8	3
Intellectual disability	34	1(2.9)	1	0
Reye syndrome-like episodes	26	2(7.7)	1	1
Elevated hepatic transaminase	36	16(44.4)	8	8
Neonatal hyperbilirubinemia	23	2(8.7)	1	1
Hepatic steatosis	36	10(27.8)	0	10(0.015)
Hepatomegaly	89	54(60.7)	8	46
Increased urinary glycerol	45	17(37.8)	2	15
Hyperuricemia	50	20(40.0)	8	12
Episodic tachypnea	45	20(44.4)	9	11
Hyperventilation	30	21(70.0)	7	14
Respiratory distress	51	30(58.8)	7	23
Dyspnea	18	9(50.0)	6	3
Apnea	18	3(16.7)	2	1
Note: Patients carrying compound heterozygous P/LP variants were more likely to present lethargy (P value=0.040), and carrying homozygous P/LP variants were more likely to present ketosis (P value=0.023) and hepatic steatosis (P value=0.015) by chi-square test or Fisher's Exact test when the conditions are not met.
