# Supplementary material for: Fructose-1,6-bisphosphatase deficiency: estimation of prevalence in the Chinese population and analysis of genotype-phenotype association
Source: Front Genet. 2024 Jul 5;15:1296797. doi: 10.3389/fgene.2024.1296797 (PMC11258016; doi:10.3389/fgene.2024.1296797)
Supplement: Supplementary file 2 [file Table3.XLSX]

## Sheet: Table_S7
Phenotype	FBP1D-NA	FBP1D-N	FBP1D-Y	HFI-NA	HFI-N	HFI-Y	P value	Adjusted P value
DIGESTIVE SYSTEM
Vomiting	15	43	64	28	9	31	0.0536409	0.130271
Diarrhea	85	19	18	62	0	6	0.0265282	0.0901959
Hepatic steatosis	86	26	10	32	28	8	0.786085	1
Hepatomegaly	33	35	54	31	15	22	1	1
Neonatal hyperbilirubinemia	99	21	2	41	25	2	1	1
Elevated hepatic transaminase	86	20	16	32	13	23	0.155401	0.293536
RESPIRATORY SYSTEM
Apnea	104	15	3	67	0	1	0.210526	0.357895
METABOLIC FEATURES
Hypoglycemia	9	2	111	33	22	13	<0.001	<0.001
Lactic acidosis	48	29	45	50	12	6	0.0622028	0.132181
Metabolic acidosis	1	19	102	47	12	9	0.0001	0.00106142
Hyperalaninemia	101	18	3	53	13	2	1	1
Hyperuricemia/Hyperuricosuria	72	30	20	51	15	2	0.0388426	0.110054
NERVOUS SYSTEM
Coma	80	31	11	48	20	0	0.0115671	0.0491603
Lethargy	99	14	9	49	15	4	0.3166	0.448517
Seizures	50	45	27	48	20	0	0.000528358	0.00299403
Intellectual disability/Mental retardation (if untreated)	88	33	1	48	20	0	1	1
Hypotonia	100	17	5	67	0	1	0.26087	0.403162
B-G columns: Y for patients had the phenotype, N for patients did not have the phenotype, NA for patients did not mention about the phenotype

## Sheet: Table_S8
FBP1D	NA	N	Y
Neonatal hypoglycemia	8	81	33
Fasting hypoglycemia	91	10	21
Intermittent lactic acidemia	50	19	53
Ketosis	39	22	61
Fever	28	45	49
Pallor	101	15	6
Generalized hypotonia	105	13	4
Dyspnea	104	9	9
Episodic tachypnea	77	25	20
Respiratory distress	71	21	30
Drowsiness	49	49	24
Hyperventilation	92	9	21
Reduced consciousness/confusion	90	18	14
Reye syndrome-like episodes	96	24	2
Increased urinary glycerol	77	28	17
Abnormal enzyme/coenzyme activity	106	0	16
HFI	NA	N	Y
Nausea	33	16	19
Abdominal bloating	66	0	2
Abdominal pain	41	20	7
Abnormal liver function tests (Including elevated hepatic transaminase)	20	11	37
Cirrhosis	18	35	15
Jaundice(Including neonatal hyperbilirubinemia)	41	23	4
Liver failure	60	0	8
Renal insufficiency	47	16	5
Proximal renal tubular acidosis/Proximal renal tubulopathy	43	22	3
Hypophosphatemia	54	12	2
Malnutrition	32	24	12
Failure to thrive	31	24	13
Onset in infancy after weaning	52	1	15
Aversion to sweets and fruit	29	5	34
Fructose intolerance	62	0	6
Fructose-1,6-bisphosphate aldolase B deficiency	56	8	4
Fructosemia	53	14	1
Symptoms can be prevented by strict dietary restriction	47	0	21
B-D columns: Y for patients had the phenotype, N for patients did not have the phenotype, NA for patients did not mention about the phenotype
