# Supplementary material for: Fructose-1,6-bisphosphatase deficiency: estimation of prevalence in the Chinese population and analysis of genotype-phenotype association
Source: Front Genet. 2024 Jul 5;15:1296797. doi: 10.3389/fgene.2024.1296797 (PMC11258016; doi:10.3389/fgene.2024.1296797)
Supplement: Supplementary file 3 [file Table1.XLSX]

## Sheet: Table_S1
index	Flag	Evidence	Variation_HGVS	Variation_Protein	Region	ID	consequence	CHROM	POS_start	POS_end	REF	ALT	Func.refGene	Mutation_type_.annovar.	Proximal_gene_information.annovar.	nsdb_SIFT_score	nsdb_SIFT_prediction	nsdb_Polyphen2_score	nsdb_polyphen2_prediction	nsdb_MutationTaster_score	nsdb_MutationTaster_prediction	dbscSNV_RF_SCORE	REVEL	dbSNP	HGMD_info	HGMD_type	HGMD_DNA_location	HGMD_Protein_location	Clinvar_info	Clinvar_type	Dieseae gene	Strand	Mutation_type_.VEP.	Proximal_gene_information.VEP.	Inheritance	ClinVar_CLNREVSTAT	CCGT_C	CCGT_P	gnomAD_total	gnomAD_afr	gnomAD_amr	gnomAD_asj	gnomAD_fin	gnomAD_nfe	gnomAD_sas	gnomAD_eas	ChinaMAP
Site001	LP	PS1;PM2_Supporting;PP4	NM_000507.4:c.986T>C	p.L329P	exon7	9-97365694-A-G	missense	9	97365694	97365694	A	G	exonic	nonsynonymous SNV	FBP1:NM_000507:exon7:c.T986C:p.L329P,FBP1:NM_001127628:exon8:c.T986C:p.L329P	0.017	D	0.961	D	1	D	.	0.619	.	PMID 30858132. SEE HGMD DISEASE: Fructose-1,6-bisphosphatase deficiency. SEE HGMD COMMENT: ;	DM	DNA=NM_000507.4:c.986T>C	PROT=NP_000498.2:p.L329P	VCV001685318.1;NM_000507.4:c.986T>C:p.Leu329Pro;Fructose-biphosphatase_deficiency	Likely_pathogenic	FBP1	-	missense_variant	FBP1:NM_000507:exon7:c.986T>C:p.Leu329Pro,FBP1:NM_001127628:exon8:c.986T>C:p.Leu329Pro,	AR	Likely_pathogenic;criteria_provided,_single_submitter	.	.	.	.	.	.	.	.	.	.	.
Site002	P	PVS1;PM2_Supporting;PP4	NM_000507.4:c.966del	p.D323Tfs*7	exon7	9-97365713-CG-C	frameshift	9	97365713	97365714	CG	C	exonic	frameshift deletion	FBP1:NM_000507:exon7:c.966delC:p.D323Tfs*7,FBP1:NM_001127628:exon8:c.966delC:p.D323Tfs*7	.	.	.	.	.	.	.	.	rs747269745	PMID 10234608. SEE HGMD DISEASE: Fructose-1,6-bisphosphatase deficiency. SEE HGMD COMMENT: ;	DM	DNA=NM_000507.4:c.966delC	PROT=NP_000498.2:p.(Asp323Thrfs*7)	VCV000548499.3;NM_000507.4:c.966del:p.Asp323fs;Fructose-biphosphatase_deficiency	Uncertain_significance	FBP1	-	frameshift_variant	FBP1:NM_000507:exon7:c.966del:p.Asp323ThrfsTer7,FBP1:NM_001127628:exon8:c.966del:p.Asp323ThrfsTer7,	AR	Uncertain_significance;criteria_provided,_single_submitter	.	.	2|251162	0|16224	0|34556	0|10074	0|21626	2|113572	0|30594	0|18386	.
Site003	LP	PVS1;PM2_Supporting	NM_000507.4:c.960_961insG	p.S321Vfs*13	exon7	9-97365719-A-AC	frameshift	9	97365719	97365719	A	AC	exonic	frameshift insertion	FBP1:NM_000507:exon7:c.959dupG:p.S321Ifs*13,FBP1:NM_001127628:exon8:c.959dupG:p.S321Ifs*13	.	.	.	.	.	.	.	.	rs757653154	PMID 28420223. SEE HGMD DISEASE: Fructose-1,6-bisphosphatase deficiency. SEE HGMD COMMENT: ;	DM	DNA=NM_000507.4:c.960_961insG	PROT=NP_000498.2:p.(Ser321Valfs*13)	VCV000000867.7;NM_000507.4:c.960_961insG:p.Ser321fs;Fructose-biphosphatase_deficiency	Pathogenic	FBP1	-	frameshift_variant	FBP1:NM_000507:exon7:c.960_961insG:p.Ser321ValfsTer13,FBP1:NM_001127628:exon8:c.960_961insG:p.Ser321ValfsTer13,	AR	Pathogenic;criteria_provided,_multiple_submitters,_no_conflicts	7|41808	5|20084	29|282596	6|24928	5|35426	0|10362	0|25098	16|129026	2|30600	0|19940	4|21176
Site004	LP	PVS1;PM2_Supporting	NM_000507.4:c.959dup	p.S321Ifs*13	exon7	9-97365720-T-TC	frameshift	9	97365720	97365720	T	TC	exonic	frameshift insertion	FBP1:NM_000507:exon7:c.958dupG:p.S321Ifs*13,FBP1:NM_001127628:exon8:c.958dupG:p.S321Ifs*13;FBP1:NM_000507:exon7:c.958dupG:p.S321Ifs*13,FBP1:NM_001127628:exon8:c.958dupG:p.S321Ifs*13	.	.	.	.	.	.	.	.	.	PMID 7763253. SEE HGMD DISEASE: Fructose-1,6-bisphosphatase deficiency. SEE HGMD COMMENT: Descr. as insG 957-961, seq. in Fig. 1. c.960 is polymorphic (G/A/C, rs1769257).;	DM	DNA=NM_000507.4:c.959dupG	PROT=NP_000498.2:p.(Ser321Ilefs*13)	CLINV_related VCV000372364.3;NM_000507.4:c.960delinsGG:p.Ser321fs;not_provided	Pathogenic	FBP1	-	frameshift_variant	FBP1:NM_000507:exon7:c.959_960insG:p.Ser321IlefsTer13,FBP1:NM_001127628:exon8:c.959_960insG:p.Ser321IlefsTer13,	AR	.	.	.	.	.	.	.	.	.	.	.	.
Site005	LP	PM2_Supporting;PP3_Strong;PP4	NM_000507.4:c.958G>A	p.G320R	exon7	9-97365722-C-T	missense	9	97365722	97365722	C	T	exonic	nonsynonymous SNV	FBP1:NM_000507:exon7:c.G958A:p.G320R,FBP1:NM_001127628:exon8:c.G958A:p.G320R	0.0	D	0.999	D	1	D	.	0.852	.	PMID 30858132. SEE HGMD DISEASE: Fructose-1,6-bisphosphatase deficiency. SEE HGMD COMMENT: ;	DM	DNA=NM_000507.4:c.958G>A	PROT=NP_000498.2:p.G320R	.	.	FBP1	-	missense_variant	FBP1:NM_000507:exon7:c.958G>A:p.Gly320Arg,FBP1:NM_001127628:exon8:c.958G>A:p.Gly320Arg,	AR	.	.	.	.	.	.	.	.	.	.	.	.
Site006	LP	PVS1;PM2_Supporting	NM_000507.4:c.910_911dup	p.L304Ffs*2	exon7	9-97365768-T-TAA	frameshift	9	97365768	97365768	T	TAA	exonic	frameshift insertion	FBP1:NM_000507:exon7:c.910_911insTT:p.L304Ffs*2,FBP1:NM_001127628:exon8:c.910_911insTT:p.L304Ffs*2	.	.	.	.	.	.	.	.	.	PMID 31278438. SEE HGMD DISEASE: Fructose-1,6-bisphosphatase deficiency. SEE HGMD COMMENT: ;	DM	DNA=NM_000507.4:c.910_911dupTT	PROT=NP_000498.2:p.(Leu304Phefs*2)	.	.	FBP1	-	frameshift_variant	FBP1:NM_000507:exon7:c.911_912insTT:p.Leu304PhefsTer2,FBP1:NM_001127628:exon8:c.911_912insTT:p.Leu304PhefsTer2,	AR	.	.	.	.	.	.	.	.	.	.	.	.
Site007	LP	PVS1;PM2_Supporting	NM_000507.4:c.881del	p.G294Efs*11	exon7	9-97365798-TC-T	frameshift	9	97365798	97365799	TC	T	exonic	frameshift deletion	FBP1:NM_000507:exon7:c.881delG:p.G294Efs*11,FBP1:NM_001127628:exon8:c.881delG:p.G294Efs*11	.	.	.	.	.	.	.	.	.	PMID 29203193. SEE HGMD DISEASE: Fructose-1,6-bisphosphatase deficiency. SEE HGMD COMMENT: ;	DM	DNA=NM_000507.4:c.881delG	PROT=NP_000498.2:p.(Gly294Glufs*11)	.	.	FBP1	-	frameshift_variant	FBP1:NM_000507:exon7:c.881del:p.Gly294GlufsTer11,FBP1:NM_001127628:exon8:c.881del:p.Gly294GlufsTer11,	AR	.	.	.	.	.	.	.	.	.	.	.	.
Site008	LP	PM2_Supporting;PP3_Strong;PP4	NM_000507.4:c.881G>T	p.G294V	exon7	9-97365799-C-A	missense	9	97365799	97365799	C	A	exonic	nonsynonymous SNV	FBP1:NM_000507:exon7:c.G881T:p.G294V,FBP1:NM_001127628:exon8:c.G881T:p.G294V	0.0	D	0.999	D	1	D	.	0.867	rs780528686	PMID 11286391. SEE HGMD DISEASE: Fructose-1,6-bisphosphatase deficiency. SEE HGMD COMMENT: ;	DM	DNA=NM_000507.4:c.881G>T	PROT=NP_000498.2:p.G294V	.	.	FBP1	-	missense_variant	FBP1:NM_000507:exon7:c.881G>T:p.Gly294Val,FBP1:NM_001127628:exon8:c.881G>T:p.Gly294Val,	AR	.	.	.	7|251464	0|16252	0|34590	0|10080	0|21648	7|113748	0|30616	0|18394	.
Site009	LP	PM2_Supporting;PP3_Strong;PP4	NM_000507.4:c.881G>A	p.G294E	exon7	9-97365799-C-T	missense	9	97365799	97365799	C	T	exonic	nonsynonymous SNV	FBP1:NM_000507:exon7:c.G881A:p.G294E,FBP1:NM_001127628:exon8:c.G881A:p.G294E	0.0	D	1.0	D	1	D	.	0.890	rs780528686	PMID 20151204. SEE HGMD DISEASE: Fructose-1,6-bisphosphatase deficiency. SEE HGMD COMMENT: ;	DM	DNA=NM_000507.4:c.881G>A	PROT=NP_000498.2:p.G294E	.	.	FBP1	-	missense_variant	FBP1:NM_000507:exon7:c.881G>A:p.Gly294Glu,FBP1:NM_001127628:exon8:c.881G>A:p.Gly294Glu,	AR	.	.	.	2|251464	0|16252	0|34590	0|10080	0|21648	0|113748	2|30616	0|18394	.
Site010	LP	PM2_Supporting;PM5;PP3_Strong	NM_000507.4:c.880G>A	p.G294R	exon7	9-97365800-C-T	missense	9	97365800	97365800	C	T	exonic	nonsynonymous SNV	FBP1:NM_000507:exon7:c.G880A:p.G294R,FBP1:NM_001127628:exon8:c.G880A:p.G294R	0.0	D	0.993	D	1	D	.	0.894	rs1064795826	.	.	.	.	VCV000422511.2;NM_000507.4:c.880G>A:p.Gly294Arg;not_provided	Likely_pathogenic	FBP1	-	missense_variant	FBP1:NM_000507:exon7:c.880G>A:p.Gly294Arg,FBP1:NM_001127628:exon8:c.880G>A:p.Gly294Arg,	AR	Likely_pathogenic;criteria_provided,_single_submitter	.	.	2|251478	0|16256	2|34590	0|10080	0|21648	0|113758	0|30616	0|18394	.
Site011	P	PVS1;PM2_Supporting;PP4	NM_000507.4:c.865dup	p.M289Nfs*45	exon7	9-97365814-A-AT	frameshift	9	97365814	97365814	A	AT	exonic	frameshift insertion	FBP1:NM_000507:exon7:c.865dupA:p.M289Nfs*45,FBP1:NM_001127628:exon8:c.865dupA:p.M289Nfs*45	.	.	.	.	.	.	.	.	.	PMID 25601412. SEE HGMD DISEASE: Fructose-1,6-bisphosphatase deficiency. SEE HGMD COMMENT: ;	DM	DNA=NM_000507.4:c.865dupA	PROT=NP_000498.2:p.(Met289Asnfs*45)	.	.	FBP1	-	frameshift_variant	FBP1:NM_000507:exon7:c.865_866insA:p.Met289AsnfsTer45,FBP1:NM_001127628:exon8:c.865_866insA:p.Met289AsnfsTer45,	AR	.	.	.	.	.	.	.	.	.	.	.	.
Site012	LP	PM2_Supporting;PP3_Strong;PP4	NM_000507.4:c.851C>G	p.P284R	exon7	9-97365829-G-C	missense	9	97365829	97365829	G	C	exonic	nonsynonymous SNV	FBP1:NM_000507:exon7:c.C851G:p.P284R,FBP1:NM_001127628:exon8:c.C851G:p.P284R	0.0	D	0.999	D	1	A	.	0.916	rs121918192	PMID 12126934. SEE HGMD DISEASE: Fructose-1,6-bisphosphatase deficiency. SEE HGMD COMMENT: ;	DM	DNA=NM_000507.4:c.851C>G	PROT=NP_000498.2:p.P284R	VCV000000872.2;NM_000507.4:c.851C>G:p.Pro284Arg;Fructose-biphosphatase_deficiency	Pathogenic	FBP1	-	missense_variant	FBP1:NM_000507:exon7:c.851C>G:p.Pro284Arg,FBP1:NM_001127628:exon8:c.851C>G:p.Pro284Arg,	AR	Pathogenic;no_assertion_criteria_provided	.	.	.	.	.	.	.	.	.	.	.
Site013	P	PVS1;PM2_Supporting;PP3_Strong;PP4	NM_000507.4:c.841G>T	p.E281*	exon7	9-97365839-C-A	nonsense	9	97365839	97365839	C	A	exonic	stopgain	FBP1:NM_000507:exon7:c.G841T:p.E281X,FBP1:NM_001127628:exon8:c.G841T:p.E281X	.	.	.	.	1	D	.	.	.	PMID 19259699. SEE HGMD DISEASE: Fructose-1,6-bisphosphatase deficiency. SEE HGMD COMMENT: ;	DM	DNA=NM_000507.4:c.841G>T	PROT=NP_000498.2:p.E281*	VCV000548480.3;NM_000507.4:c.841G>T:p.Glu281Ter;Fructose-biphosphatase_deficiency	Pathogenic	FBP1	-	stop_gained	FBP1:NM_000507:exon7:c.841G>T:p.Glu281Ter,FBP1:NM_001127628:exon8:c.841G>T:p.Glu281Ter,	AR	Pathogenic;criteria_provided,_single_submitter	.	.	.	.	.	.	.	.	.	.	.
Site014	P	PS1;PS4;PM2_Supporting;PP3_Moderate;PP4	NM_000507.4:c.841G>A	p.E281K	exon7	9-97365839-C-T	missense	9	97365839	97365839	C	T	exonic	nonsynonymous SNV	FBP1:NM_000507:exon7:c.G841A:p.E281K,FBP1:NM_001127628:exon8:c.G841A:p.E281K	0.0	D	1.0	D	1	D	.	0.823	rs566453434	PMID 23881342. SEE HGMD DISEASE: Fructose-1,6-bisphosphatase deficiency. SEE HGMD COMMENT: ;	DM	DNA=NM_000507.4:c.841G>A	PROT=NP_000498.2:p.E281K	VCV000381580.12;NM_000507.4:c.841G>A:p.Glu281Lys;Fructose-biphosphatase_deficiency|not_provided	Pathogenic/Likely_pathogenic	FBP1	-	missense_variant	FBP1:NM_000507:exon7:c.841G>A:p.Glu281Lys,FBP1:NM_001127628:exon8:c.841G>A:p.Glu281Lys,	AR	Pathogenic/Likely_pathogenic;criteria_provided,_multiple_submitters,_no_conflicts	.	1|20084	19|251476	0|16254	0|34590	0|10080	0|21648	0|113756	18|30616	1|18394	.
Site015	P	PVS1;PM2_Supporting;PP4	NM_000507.4:c.838del	p.Y280Tfs*25	exon7	9-97365841-TA-T	frameshift	9	97365841	97365842	TA	T	exonic	frameshift deletion	FBP1:NM_000507:exon7:c.838delT:p.Y280Tfs*25,FBP1:NM_001127628:exon8:c.838delT:p.Y280Tfs*25	.	.	.	.	.	.	.	.	.	PMID 20096900. SEE HGMD DISEASE: Fructose-1,6-bisphosphatase deficiency. SEE HGMD COMMENT: ;	DM	DNA=NM_000507.4:c.838delT	PROT=NP_000498.2:p.(Tyr280Thrfs*25)	.	.	FBP1	-	frameshift_variant	FBP1:NM_000507:exon7:c.838del:p.Tyr280ThrfsTer25,FBP1:NM_001127628:exon8:c.838del:p.Tyr280ThrfsTer25,	AR	.	1|41808	.	.	.	.	.	.	.	.	.	.
Site016	P	PVS1;PM2_Supporting;PP3_Strong;PP4	NM_000507.4:c.825+1G>A	.	intron6	9-97367738-C-T	splice-5	9	97367738	97367738	C	T	splicing	splicing	.	.	.	.	.	1	D	0.948	.	rs111437558	PMID 25601412. SEE HGMD DISEASE: Fructose-1,6-bisphosphatase deficiency. SEE HGMD COMMENT: ;	DM	DNA=NM_000507.4:c.825+1G>A	.	VCV000403706.1;NM_000507.4:c.825+1G>A:.;Fructose-biphosphatase_deficiency	Pathogenic	FBP1	-	splice_donor_variant	FBP1:NM_000507:exon6:c.825+1G>A:,FBP1:NM_001127628:exon7:c.825+1G>A:,	AR	Pathogenic;criteria_provided,_single_submitter	.	.	.	.	.	.	.	.	.	.	.
Site017	LP	PVS1;PM2_Supporting	NM_000507.4:c.807del	p.K270Rfs*7	exon6	9-97367756-TC-T	frameshift	9	97367756	97367757	TC	T	exonic	frameshift deletion	FBP1:NM_000507:exon6:c.807delG:p.K270Rfs*7,FBP1:NM_001127628:exon7:c.807delG:p.K270Rfs*7	.	.	.	.	.	.	.	.	.	PMID 11286391. SEE HGMD DISEASE: Fructose-1,6-bisphosphatase deficiency. SEE HGMD COMMENT: ;	DM	DNA=NM_000507.4:c.807delG	PROT=NP_000498.2:p.(Lys270Argfs*7)	.	.	FBP1	-	frameshift_variant	FBP1:NM_000507:exon6:c.807del:p.Lys270ArgfsTer7,FBP1:NM_001127628:exon7:c.807del:p.Lys270ArgfsTer7,	AR	.	.	.	.	.	.	.	.	.	.	.	.
Site018	LP	PVS1;PM2_Supporting	NM_000507.4:c.779del	p.G260Efs*17	exon6	9-97367784-TC-T	frameshift	9	97367784	97367785	TC	T	exonic	frameshift deletion	FBP1:NM_000507:exon6:c.779delG:p.G260Efs*17,FBP1:NM_001127628:exon7:c.779delG:p.G260Efs*17	.	.	.	.	.	.	.	.	.	.	.	.	.	VCV000526506.4;NM_000507.4:c.779del:p.Gly260fs;Fructose-biphosphatase_deficiency	Likely_pathogenic	FBP1	-	frameshift_variant	FBP1:NM_000507:exon6:c.779del:p.Gly260GlufsTer17,FBP1:NM_001127628:exon7:c.779del:p.Gly260GlufsTer17,	AR	Likely_pathogenic;criteria_provided,_single_submitter	.	.	.	.	.	.	.	.	.	.	.
Site019	LP	PM2_Supporting;PP3_Strong;PP4	NM_000507.4:c.778G>A	p.G260R	exon6	9-97367786-C-T	missense	9	97367786	97367786	C	T	exonic	nonsynonymous SNV	FBP1:NM_000507:exon6:c.G778A:p.G260R,FBP1:NM_001127628:exon7:c.G778A:p.G260R	0.0	D	1.0	D	1	D	.	0.858	rs780803192	PMID 10234608. SEE HGMD DISEASE: Fructose-1,6-bisphosphatase deficiency. SEE HGMD COMMENT: ;	DM	DNA=NM_000507.4:c.778G>A	PROT=NP_000498.2:p.G260R	VCV000561989.2;NM_000507.4:c.778G>A:p.Gly260Arg;Fructose-biphosphatase_deficiency	Pathogenic	FBP1	-	missense_variant	FBP1:NM_000507:exon6:c.778G>A:p.Gly260Arg,FBP1:NM_001127628:exon7:c.778G>A:p.Gly260Arg,	AR	Pathogenic;criteria_provided,_multiple_submitters,_no_conflicts	.	.	2|251356	0|16242	0|34574	0|10080	0|21636	1|113688	0|30606	1|18392	.
Site020	LP	PM2_Supporting;PM4;PM6;PP4	NM_000507.4:c.731_738delinsAGACTGCATGGAGCTCAGTA	p.R244_Y245delinsQTAWSS	exon6	9-97367826-CACATACC-TACTGAGCTCCATGCAGTCT	frameshift	9	97367826	97367833	CACATACC	TACTGAGCTCCATGCAGTCT	exonic	nonframeshift substitution	FBP1:NM_000507:exon6:c.731_738delinsAGACTGCATGGAGCTCAGTA:p.R244_Y245delinsQTAWSS,FBP1:NM_001127628:exon7:c.731_738delinsAGACTGCATGGAGCTCAGTA:p.R244_Y245delinsQTAWSS	.	.	.	.	.	.	.	.	.	PMID:25601412	.	.	.	.	.	FBP1	-	.	.	AR	.	.	.	.	.	.	.	.	.	.	.	.
Site021	VUS	PP3_Strong;PP4;BA1	NM_000507.4:c.730C>T	p.R244W	exon6	9-97367834-G-A	missense	9	97367834	97367834	G	A	exonic	nonsynonymous SNV	FBP1:NM_000507:exon6:c.C730T:p.R244W,FBP1:NM_001127628:exon7:c.C730T:p.R244W	0.0	D	1.0	D	1.000	D	.	0.808	rs200679026	PMID 31589614. SEE HGMD DISEASE: Fructose-1,6-bisphosphatase deficiency. SEE HGMD COMMENT: See Table S1.;	DM	DNA=NM_000507.4:c.730C>T	PROT=NP_000498.2:p.R244W	VCV000214367.7;NM_000507.4:c.730C>T:p.Arg244Trp;Fructose-biphosphatase_deficiency|not_provided	Conflicting:Likely_pathogenic(1)|_Uncertain_significance(1)|_Benign(1)	FBP1	-	missense_variant	FBP1:NM_000507:exon6:c.730C>T:p.Arg244Trp,FBP1:NM_001127628:exon7:c.730C>T:p.Arg244Trp,	AR	Conflicting_interpretations_of_pathogenicity;criteria_provided,_conflicting_interpretations	.	.	126|282608	0|24924	1|35414	105|10368	0|25116	18|129036	1|30586	0|19942	1|21176
Site022	LP	PVS1;PM2_Supporting	NM_000507.4:c.720_729del	p.Y241Gfs*33	exon6	9-97367834-GGGCCCCATAA-G	frameshift	9	97367834	97367844	GGGCCCCATAA	G	exonic	frameshift deletion	FBP1:NM_000507:exon6:c.720_729del:p.Y241Gfs*33,FBP1:NM_001127628:exon7:c.720_729del:p.Y241Gfs*33	.	.	.	.	.	.	.	.	rs1060499726	PMID 28420223	.	.	.	CLINV_related VCV000913515.2;NM_000507.4:c.721T>C:p.Tyr241His;Fructose-biphosphatase_deficiency	Uncertain_significance	FBP1	-	frameshift_variant	FBP1:NM_000507:exon6:c.720_729del:p.Tyr241GlyfsTer33,FBP1:NM_001127628:exon7:c.720_729del:p.Tyr241GlyfsTer33,	AR	Pathogenic;criteria_provided,_single_submitter	.	.	.	.	.	.	.	.	.	.	.
Site023	LP	PVS1;PM2_Supporting	NM_000507.4:c.704dup	p.D236Rfs*2	exon5	9-97369097-T-TG	frameshift	9	97369097	97369097	T	TG	exonic	frameshift insertion	FBP1:NM_000507:exon5:c.703dupC:p.D236Rfs*2,FBP1:NM_001127628:exon6:c.703dupC:p.D236Rfs*2	.	.	.	.	.	.	.	.	.	PMID 11286391. SEE HGMD DISEASE: Fructose-1,6-bisphosphatase deficiency. SEE HGMD COMMENT: Descr as 704-705insC. Posn. ;	DM	DNA=NM_000507.4:c.704dupC	PROT=NP_000498.2:p.(Asp236Argfs*2)	CLINV_related VCV000403705.1;NM_000507.4:c.704del:p.Pro235fs;Fructose-biphosphatase_deficiency	Pathogenic	FBP1	-	frameshift_variant	FBP1:NM_000507:exon5:c.704_705insC:p.Asp236ArgfsTer2,FBP1:NM_001127628:exon6:c.704_705insC:p.Asp236ArgfsTer2,	AR	.	.	.	.	.	.	.	.	.	.	.	.
Site024	LP	PVS1;PM2_Supporting	NM_000507.4:c.704del	p.P235Qfs*42	exon5	9-97369097-TG-T	frameshift	9	97369097	97369098	TG	T	exonic	frameshift deletion	FBP1:NM_000507:exon5:c.704delC:p.P235Qfs*42,FBP1:NM_001127628:exon6:c.704delC:p.P235Qfs*42	.	.	.	.	.	.	.	.	rs1060499725	PMID 28420223. SEE HGMD DISEASE: Fructose-1,6-bisphosphatase deficiency. SEE HGMD COMMENT: Sig. reduced activity (Fig. 4). functional study.;	DM	DNA=NM_000507.4:c.704delC	PROT=NP_000498.2:p.(Pro235Glnfs*42)	VCV000403705.1;NM_000507.4:c.704del:p.Pro235fs;Fructose-biphosphatase_deficiency	Pathogenic	FBP1	-	frameshift_variant	FBP1:NM_000507:exon5:c.704del:p.Pro235GlnfsTer42,FBP1:NM_001127628:exon6:c.704del:p.Pro235GlnfsTer42,	AR	Pathogenic;criteria_provided,_single_submitter	2|41808	1|20084	.	.	.	.	.	.	.	.	1|21176
Site025	P	PVS1;PM2_Supporting;PP3_Strong;PP4	NM_000507.4:c.685C>T	p.Q229*	exon5	9-97369117-G-A	nonsense	9	97369117	97369117	G	A	exonic	stopgain	FBP1:NM_000507:exon5:c.C685T:p.Q229X,FBP1:NM_001127628:exon6:c.C685T:p.Q229X	.	.	.	.	1	A	.	.	.	PMID 17125659. SEE HGMD DISEASE: Fructose-1,6-bisphosphatase deficiency. SEE HGMD COMMENT: ;	DM	DNA=NM_000507.4:c.685C>T	PROT=NP_000498.2:p.Q229*	.	.	FBP1	-	stop_gained	FBP1:NM_000507:exon5:c.685C>T:p.Gln229Ter,FBP1:NM_001127628:exon6:c.685C>T:p.Gln229Ter,	AR	.	.	.	.	.	.	.	.	.	.	.	.
Site026	LP	PVS1;PM2_Supporting	NM_000507.4:c.660del	p.F220Lfs*57	exon5	9-97369141-CA-C	frameshift	9	97369141	97369142	CA	C	exonic	frameshift deletion	FBP1:NM_000507:exon5:c.660delT:p.F220Lfs*57,FBP1:NM_001127628:exon6:c.660delT:p.F220Lfs*57	.	.	.	.	.	.	.	.	.	PMID 24007283. SEE HGMD DISEASE: Fructose-1,6-bisphosphatase deficiency. SEE HGMD COMMENT: Descr. as c.658delT.;	DM	DNA=NM_000507.4:c.660delT	PROT=NP_000498.2:p.(Phe220Leufs*57)	.	.	FBP1	-	frameshift_variant	FBP1:NM_000507:exon5:c.660del:p.Phe220LeufsTer57,FBP1:NM_001127628:exon6:c.660del:p.Phe220LeufsTer57,	AR	.	.	.	.	.	.	.	.	.	.	.	.
Site027	P	PVS1;PM2_Supporting;PP3_Strong;PP4	NM_000507.4:c.648C>G	p.Y216*	exon5	9-97369154-G-C	nonsense	9	97369154	97369154	G	C	exonic	stopgain	FBP1:NM_000507:exon5:c.C648G:p.Y216X,FBP1:NM_001127628:exon6:c.C648G:p.Y216X	.	.	.	.	1	A	.	.	.	PMID 20151204. SEE HGMD DISEASE: Fructose-1,6-bisphosphatase deficiency. SEE HGMD COMMENT: ;	DM	DNA=NM_000507.4:c.648C>G	PROT=NP_000498.2:p.Y216*	.	.	FBP1	-	stop_gained	FBP1:NM_000507:exon5:c.648C>G:p.Tyr216Ter,FBP1:NM_001127628:exon6:c.648C>G:p.Tyr216Ter,	AR	.	.	.	.	.	.	.	.	.	.	.	.
Site028	LP	PM2_Supporting;PP3_Strong;PP4	NM_000507.4:c.639C>G	p.N213K	exon5	9-97369163-G-C	missense	9	97369163	97369163	G	C	exonic	nonsynonymous SNV	FBP1:NM_000507:exon5:c.C639G:p.N213K,FBP1:NM_001127628:exon6:c.C639G:p.N213K	0.0	D	1.0	D	1.000	D	.	0.654	rs762007074	PMID 11286391. SEE HGMD DISEASE: Fructose-1,6-bisphosphatase deficiency. SEE HGMD COMMENT: ;	DM	DNA=NM_000507.4:c.639C>G	PROT=NP_000498.2:p.N213K	CLINV_related VCV001110310.2;NM_000507.4:c.639C>T:p.Asn213=;Fructose-biphosphatase_deficiency	Likely_benign	FBP1	-	missense_variant	FBP1:NM_000507:exon5:c.639C>G:p.Asn213Lys,FBP1:NM_001127628:exon6:c.639C>G:p.Asn213Lys,	AR	.	.	.	.	.	.	.	.	.	.	.	.
Site029	LP	PVS1;PM2_Supporting	NM_000507.4:c.616_619del	p.K206Vfs*70	exon5	9-97369182-CCTTT-C	frameshift	9	97369182	97369186	CCTTT	C	exonic	frameshift deletion	FBP1:NM_000507:exon5:c.616_619del:p.K206Vfs*70,FBP1:NM_001127628:exon6:c.616_619del:p.K206Vfs*70	.	.	.	.	.	.	.	.	.	PMID 21483992. SEE HGMD DISEASE: Fructose-1,6-bisphosphatase deficiency. SEE HGMD COMMENT: ;	DM	DNA=NM_000507.4:c.616_619delAAAG	PROT=NP_000498.2:p.(Lys206Valfs*70)	CLINV_related VCV000954967.2;NM_000507.4:c.619G>C:p.Gly207Arg;Fructose-biphosphatase_deficiency	Uncertain_significance	FBP1	-	frameshift_variant	FBP1:NM_000507:exon5:c.616_619del:p.Lys206ValfsTer70,FBP1:NM_001127628:exon6:c.616_619del:p.Lys206ValfsTer70,	AR	.	.	.	.	.	.	.	.	.	.	.	.
Site030	VUS	PM2_Supporting;PP3_Moderate;PP4;BS1	NM_000507.4:c.619G>C	p.G207R	exon5	9-97369183-C-G	missense	9	97369183	97369183	C	G	exonic	nonsynonymous SNV	FBP1:NM_000507:exon5:c.G619C:p.G207R,FBP1:NM_001127628:exon6:c.G619C:p.G207R	0.254	T	1.0	D	1	D	.	0.861	rs766175621	PMID 27101822. SEE HGMD DISEASE: Fructose-1,6-bisphosphatase deficiency. SEE HGMD COMMENT: ;	DM	DNA=NM_000507.4:c.619G>C	PROT=NP_000498.2:p.G207R	VCV000954967.2;NM_000507.4:c.619G>C:p.Gly207Arg;Fructose-biphosphatase_deficiency	Uncertain_significance	FBP1	-	missense_variant	FBP1:NM_000507:exon5:c.619G>C:p.Gly207Arg,FBP1:NM_001127628:exon6:c.619G>C:p.Gly207Arg,	AR	Uncertain_significance;criteria_provided,_single_submitter	.	.	27|282846	0|24972	10|35440	0|10370	1|25124	16|129146	0|30616	0|19952	.
Site031	LP	PVS1;PM2_Supporting	NM_000507.4:c.611_614del	p.K204Rfs*72	exon5	9-97369187-CTTTT-C	frameshift	9	97369187	97369191	CTTTT	C	exonic	frameshift deletion	FBP1:NM_000507:exon5:c.611_614del:p.K204Rfs*72,FBP1:NM_001127628:exon6:c.611_614del:p.K204Rfs*72	.	.	.	.	.	.	.	.	rs761470205	PMID 29992913. SEE HGMD DISEASE: Fructose-1,6-bisphosphatase deficiency. SEE HGMD COMMENT: ;	DM	DNA=NM_000507.4:c.611_614delAAAA	PROT=NP_000498.2:p.(Lys204Argfs*72)	VCV000561985.4;NM_000507.4:c.611_614del:p.Lys204fs;Fructose-biphosphatase_deficiency|not_provided	Pathogenic/Likely_pathogenic	FBP1	-	frameshift_variant	FBP1:NM_000507:exon5:c.611_614del:p.Lys204ArgfsTer72,FBP1:NM_001127628:exon6:c.611_614del:p.Lys204ArgfsTer72,	AR	Pathogenic/Likely_pathogenic;criteria_provided,_multiple_submitters,_no_conflicts	.	.	2|251440	0|16256	0|34592	0|10080	0|21648	0|113716	2|30616	0|18394	.
Site032	LP	PVS1;PM2_Supporting	NM_000507.4:c.603del	p.K202Rfs*2	exon5	9-97369198-TC-T	frameshift	9	97369198	97369199	TC	T	exonic	frameshift deletion	FBP1:NM_000507:exon5:c.603delG:p.K202Rfs*2,FBP1:NM_001127628:exon6:c.603delG:p.K202Rfs*2	.	.	.	.	.	.	.	.	.	PMID 29203193. SEE HGMD DISEASE: Fructose-1,6-bisphosphatase deficiency. SEE HGMD COMMENT: ;	DM	DNA=NM_000507.4:c.603delG	PROT=NP_000498.2:p.(Lys202Argfs*2)	.	.	FBP1	-	frameshift_variant	FBP1:NM_000507:exon5:c.603del:p.Lys202ArgfsTer2,FBP1:NM_001127628:exon6:c.603del:p.Lys202ArgfsTer2,	AR	.	.	.	.	.	.	.	.	.	.	.	.
Site033	LP	PM2_Supporting;PP3_Strong;PP4	NM_000507.4:c.581T>C	p.F194S	exon5	9-97369221-A-G	missense	9	97369221	97369221	A	G	exonic	nonsynonymous SNV	FBP1:NM_000507:exon5:c.T581C:p.F194S,FBP1:NM_001127628:exon6:c.T581C:p.F194S	0.0	D	1.0	D	1	A	.	0.962	rs121918191	PMID 12126934. SEE HGMD DISEASE: Fructose-1,6-bisphosphatase deficiency. SEE HGMD COMMENT: ;	DM	DNA=NM_000507.4:c.581T>C	PROT=NP_000498.2:p.F194S	VCV000000871.2;NM_000507.4:c.581T>C:p.Phe194Ser;Fructose-biphosphatase_deficiency	Pathogenic	FBP1	-	missense_variant	FBP1:NM_000507:exon5:c.581T>C:p.Phe194Ser,FBP1:NM_001127628:exon6:c.581T>C:p.Phe194Ser,	AR	Pathogenic;no_assertion_criteria_provided	.	.	.	.	.	.	.	.	.	.	.
Site034	LP	PM2_Supporting;PP3_Strong;PP4	NM_000507.4:c.577G>T	p.E193*	exon5	9-97369225-C-A	nonsense	9	97369225	97369225	C	A	exonic	stopgain	FBP1:NM_000507:exon5:c.G577T:p.E193X,FBP1:NM_001127628:exon6:c.G577T:p.E193X	.	.	.	.	1	A	.	.	.	.	.	.	.	VCV000853649.3;NM_000507.4:c.577G>T:p.Glu193Ter;Fructose-biphosphatase_deficiency	Pathogenic	FBP1	-	stop_gained	FBP1:NM_000507:exon5:c.577G>T:p.Glu193Ter,FBP1:NM_001127628:exon6:c.577G>T:p.Glu193Ter,	AR	Pathogenic;criteria_provided,_single_submitter	.	.	.	.	.	.	.	.	.	.	.
Site035	P	PVS1;PM2_Supporting;PP3_Strong;PP4	NM_000507.4:c.568-2A>C	.	intron4	9-97369236-T-G	splice-3	9	97369236	97369236	T	G	splicing	splicing	.	.	.	.	.	1	D	0.904	.	rs112714764	PMID 29203193. SEE HGMD DISEASE: Fructose-1,6-bisphosphatase deficiency. SEE HGMD COMMENT: ;	DM	DNA=NM_000507.4:c.568-2A>C	.	.	.	FBP1	-	splice_acceptor_variant	FBP1:NM_000507:exon5:c.568-2A>C:,FBP1:NM_001127628:exon6:c.568-2A>C:,	AR	.	.	.	.	.	.	.	.	.	.	.	.
Site036	LP	PVS1;PM2_Supporting	NM_000507.4:c.544del	p.V182Sfs*20	exon4	9-97372225-AC-A	frameshift	9	97372225	97372226	AC	A	exonic	frameshift deletion	FBP1:NM_000507:exon4:c.544delG:p.V182Sfs*20,FBP1:NM_001127628:exon5:c.544delG:p.V182Sfs*20	.	.	.	.	.	.	.	.	.	.	.	.	.	VCV000835572.3;NM_000507.4:c.544del:p.Val182fs;Fructose-biphosphatase_deficiency	Pathogenic	FBP1	-	frameshift_variant	FBP1:NM_000507:exon4:c.544del:p.Val182SerfsTer20,FBP1:NM_001127628:exon5:c.544del:p.Val182SerfsTer20,	AR	Pathogenic;criteria_provided,_single_submitter	.	.	.	.	.	.	.	.	.	.	.
Site037	LP	PS1;PM2_Supporting;PP3_Moderate;PP4	NM_000507.4:c.530C>A	p.A177D	exon4	9-97372240-G-T	missense	9	97372240	97372240	G	T	exonic	nonsynonymous SNV	FBP1:NM_000507:exon4:c.C530A:p.A177D,FBP1:NM_001127628:exon5:c.C530A:p.A177D	0.001	D	0.507	P	1.000	A	.	0.723	rs121918189	PMID 9382095. SEE HGMD DISEASE: Fructose-1,6-bisphosphatase deficiency. SEE HGMD COMMENT: ;	DM	DNA=NM_000507.4:c.530C>A	PROT=NP_000498.2:p.A177D	VCV000000869.2;NM_000507.4:c.530C>A:p.Ala177Asp;Fructose-biphosphatase_deficiency	Pathogenic	FBP1	-	missense_variant	FBP1:NM_000507:exon4:c.530C>A:p.Ala177Asp,FBP1:NM_001127628:exon5:c.530C>A:p.Ala177Asp,	AR	Pathogenic;no_assertion_criteria_provided	.	.	.	.	.	.	.	.	.	.	.
Site038	LP	PM2_Supporting;PP3_Strong;PP4	NM_000507.4:c.495C>A	p.Y165*	exon4	9-97372275-G-T	nonsense	9	97372275	97372275	G	T	exonic	stopgain	FBP1:NM_000507:exon4:c.C495A:p.Y165X,FBP1:NM_001127628:exon5:c.C495A:p.Y165X	.	.	.	.	1	A	.	.	.	.	.	.	.	VCV000430265.2;NM_000507.4:c.495C>A:p.Tyr165Ter;not_provided	Likely_pathogenic	FBP1	-	stop_gained	FBP1:NM_000507:exon4:c.495C>A:p.Tyr165Ter,FBP1:NM_001127628:exon5:c.495C>A:p.Tyr165Ter,	AR	Likely_pathogenic;criteria_provided,_single_submitter	.	.	.	.	.	.	.	.	.	.	.
Site039	LP	PM2_Supporting;PP3_Strong;PP4	NM_000507.4:c.490G>A	p.G164S	exon4	9-97372280-C-T	missense	9	97372280	97372280	C	T	exonic	nonsynonymous SNV	FBP1:NM_000507:exon4:c.G490A:p.G164S,FBP1:NM_001127628:exon5:c.G490A:p.G164S	0.001	D	0.954	D	1	A	.	0.822	rs121918188	PMID 9382095. SEE HGMD DISEASE: Fructose-1,6-bisphosphatase deficiency. SEE HGMD COMMENT: ;	DM	DNA=NM_000507.4:c.490G>A	PROT=NP_000498.2:p.G164S	VCV000000868.5;NM_000507.4:c.490G>A:p.Gly164Ser;Fructose-biphosphatase_deficiency	Pathogenic	FBP1	-	missense_variant	FBP1:NM_000507:exon4:c.490G>A:p.Gly164Ser,FBP1:NM_001127628:exon5:c.490G>A:p.Gly164Ser,	AR	Pathogenic;criteria_provided,_multiple_submitters,_no_conflicts	13|41808	9|20084	6|250320	0|16252	0|34576	0|10070	0|21644	4|112640	0|30614	2|18392	7|21176
Site040	VUS	PM2_Supporting;PM4	NM_000507.4:c.475_477del	p.N159del	exon4	9-97372292-GGTT-G	inframe_deletion	9	97372292	97372295	GGTT	G	exonic	nonframeshift deletion	FBP1:NM_000507:exon4:c.475_477del:p.N159del,FBP1:NM_001127628:exon5:c.475_477del:p.N159del	.	.	.	.	.	.	.	.	.	.	.	.	.	CLINV_related VCV000214358.2;NM_000507.4:c.477C>G:p.Asn159Lys;Fructose-biphosphatase_deficiency	Uncertain_significance	FBP1	-	inframe_deletion	FBP1:NM_000507:exon4:c.475_477del:p.Asn159del,FBP1:NM_001127628:exon5:c.475_477del:p.Asn159del,	AR	.	.	.	.	.	.	.	.	.	.	.	.
Site041	LP	PVS1;PM2_Supporting	NM_000507.4:c.458_473del	p.A153Gfs*44	exon4	9-97372296-CCGGCCTGGTTGCAGAG-C	frameshift	9	97372296	97372312	CCGGCCTGGTTGCAGAG	C	exonic	frameshift deletion	FBP1:NM_000507:exon4:c.458_473del:p.A153Gfs*44,FBP1:NM_001127628:exon5:c.458_473del:p.A153Gfs*44	.	.	.	.	.	.	.	.	.	NoDM CM159612 related	DM	DNA=NM_000507.4:c.472C>T	PROT=NP_000498.2:p.R158W	CLINV_related VCV000214365.2;NM_000507.4:c.458C>A:p.Ala153Asp;not_provided	Uncertain_significance	FBP1	-	frameshift_variant	FBP1:NM_000507:exon4:c.458_473del:p.Ala153GlyfsTer44,FBP1:NM_001127628:exon5:c.458_473del:p.Ala153GlyfsTer44,	AR	.	.	.	.	.	.	.	.	.	.	.	.
Site042	LP	PM1;PM2_Supporting;PP3_Moderate;PP4	NM_000507.4:c.472C>T	p.R158W	exon4	9-97372298-G-A	missense	9	97372298	97372298	G	A	exonic	nonsynonymous SNV	FBP1:NM_000507:exon4:c.C472T:p.R158W,FBP1:NM_001127628:exon5:c.C472T:p.R158W	0.001	D	0.993	D	1.000	D	.	0.775	rs766005419	PMID 25601412. SEE HGMD DISEASE: Fructose-1,6-bisphosphatase deficiency. SEE HGMD COMMENT: ;	DM	DNA=NM_000507.4:c.472C>T	PROT=NP_000498.2:p.R158W	VCV000561988.4;NM_000507.4:c.472C>T:p.Arg158Trp;Fructose-biphosphatase_deficiency	Pathogenic	FBP1	-	missense_variant	FBP1:NM_000507:exon4:c.472C>T:p.Arg158Trp,FBP1:NM_001127628:exon5:c.472C>T:p.Arg158Trp,	AR	Pathogenic;criteria_provided,_multiple_submitters,_no_conflicts	.	.	9|281948	0|24960	0|35418	1|10358	1|25116	1|128310	6|30614	0|19950	.
Site043	LP	PVS1;PM2_Supporting	NM_000507.4:c.427-1del	.	intron3	9-97372343-TC-T	splice-3	9	97372343	97372344	TC	T	splicing	splicing	.	.	.	.	.	.	.	.	.	.	PMID 25601412. SEE HGMD DISEASE: Fructose-1,6-bisphosphatase deficiency. SEE HGMD COMMENT: ;	DM	DNA=NM_000507.4:c.427-1delG	.	.	.	FBP1	-	splice_acceptor_variant	FBP1:NM_000507:exon4:c.427-1del:,FBP1:NM_001127628:exon5:c.427-1del:,	AR	.	.	.	.	.	.	.	.	.	.	.	.
Site044	P	PVS1;PM2_Supporting;PP3_Strong;PP4	NM_000507.4:c.426+1G>T	.	intron3	9-97380049-C-A	splice-5	9	97380049	97380049	C	A	splicing	splicing	.	.	.	.	.	1	D	0.938	.	.	PMID 29774539. SEE HGMD DISEASE: Fructose-1,6-bisphosphatase deficiency. SEE HGMD COMMENT: Shown as occurring in intron 5 in Fig. 1.;	DM	DNA=NM_000507.4:c.426+1G>T	.	VCV000561984.1;NM_000507.4:c.426+1G>T:.;Fructose-biphosphatase_deficiency	Likely_pathogenic	FBP1	-	splice_donor_variant	FBP1:NM_000507:exon3:c.426+1G>T:,FBP1:NM_001127628:exon4:c.426+1G>T:,	AR	Likely_pathogenic;criteria_provided,_single_submitter	.	.	.	.	.	.	.	.	.	.	.
Site045	P	PVS1;PM2_Supporting;PP3_Strong;PP4	NM_000507.4:c.426+1G>A	.	intron3	9-97380049-C-T	splice-5	9	97380049	97380049	C	T	splicing	splicing	.	.	.	.	.	1	D	0.938	.	.	PMID 29992913. SEE HGMD DISEASE: Fructose-1,6-bisphosphatase deficiency. SEE HGMD COMMENT: Descr. as IVS4-1G>A (c.426+1G>A) in exon 3.;	DM	DNA=NM_000507.4:c.426+1G>A	.	VCV001322891.1;NM_000507.4:c.426+1G>A:.;Fructose-biphosphatase_deficiency	Pathogenic	FBP1	-	splice_donor_variant	FBP1:NM_000507:exon3:c.426+1G>A:,FBP1:NM_001127628:exon4:c.426+1G>A:,	AR	Pathogenic;no_assertion_criteria_provided	.	.	.	.	.	.	.	.	.	.	.
Site046	LP	PVS1;PM2_Supporting	NM_000507.4:c.392del	p.V131Gfs*71	exon3	9-97380083-CA-C	frameshift	9	97380083	97380084	CA	C	exonic	frameshift deletion	FBP1:NM_000507:exon3:c.392delT:p.V131Gfs*71,FBP1:NM_001127628:exon4:c.392delT:p.V131Gfs*71	.	.	.	.	.	.	.	.	.	PMID 29203193. SEE HGMD DISEASE: Fructose-1,6-bisphosphatase deficiency. SEE HGMD COMMENT: ;	DM	DNA=NM_000507.4:c.392delT	PROT=NP_000498.2:p.(Val131Glyfs*71)	VCV001322892.1;NM_000507.4:c.392del:p.Val131fs;Fructose-biphosphatase_deficiency	Pathogenic	FBP1	-	frameshift_variant	FBP1:NM_000507:exon3:c.392del:p.Val131GlyfsTer71,FBP1:NM_001127628:exon4:c.392del:p.Val131GlyfsTer71,	AR	Pathogenic;no_assertion_criteria_provided	.	.	.	.	.	.	.	.	.	.	.
Site047	LP	PM2_Supporting;PP3_Strong;PP4	NM_000507.4:c.359C>T	p.P120L	exon3	9-97380117-G-A	missense	9	97380117	97380117	G	A	exonic	nonsynonymous SNV	FBP1:NM_000507:exon3:c.C359T:p.P120L,FBP1:NM_001127628:exon4:c.C359T:p.P120L	0.0	D	1.0	D	1	D	.	0.927	.	PMID 27101822. SEE HGMD DISEASE: Fructose-1,6-bisphosphatase deficiency. SEE HGMD COMMENT: ;	DM	DNA=NM_000507.4:c.359C>T	PROT=NP_000498.2:p.P120L	.	.	FBP1	-	missense_variant	FBP1:NM_000507:exon3:c.359C>T:p.Pro120Leu,FBP1:NM_001127628:exon4:c.359C>T:p.Pro120Leu,	AR	.	.	.	.	.	.	.	.	.	.	.	.
Site048	LP	PM1;PM2_Supporting;PP3_Moderate;PP4	NM_000507.4:c.357T>A	p.D119E	exon3	9-97380119-A-T	missense	9	97380119	97380119	A	T	exonic	nonsynonymous SNV	FBP1:NM_000507:exon3:c.T357A:p.D119E,FBP1:NM_001127628:exon4:c.T357A:p.D119E	0.0	D	0.991	D	1	D	.	0.905	rs765743651	.	.	.	.	VCV000624361.11;NM_000507.4:c.357T>A:p.Asp119Glu;not_provided	Likely_pathogenic	FBP1	-	missense_variant	FBP1:NM_000507:exon3:c.357T>A:p.Asp119Glu,FBP1:NM_001127628:exon4:c.357T>A:p.Asp119Glu,	AR	Likely_pathogenic;criteria_provided,_single_submitter	.	.	1|251384	0|16256	0|34592	0|10078	0|21572	1|113746	0|30608	0|18394	.
Site049	LP	PM2_Supporting;PP3_Strong;PP4	NM_000507.4:c.355G>A	p.D119N	exon3	9-97380121-C-T	missense	9	97380121	97380121	C	T	exonic	nonsynonymous SNV	FBP1:NM_000507:exon3:c.G355A:p.D119N,FBP1:NM_001127628:exon4:c.G355A:p.D119N	0.0	D	0.999	D	1	D	.	0.820	rs758609113	PMID 28420223. SEE HGMD DISEASE: Fructose-1,6-bisphosphatase deficiency. SEE HGMD COMMENT: Sig. reduced activity (Fig. 4). functional study.;	DM	DNA=NM_000507.4:c.355G>A	PROT=NP_000498.2:p.D119N	VCV000214364.2;NM_000507.4:c.355G>A:p.Asp119Asn;Fructose-biphosphatase_deficiency|not_provided	Pathogenic/Likely_pathogenic	FBP1	-	missense_variant	FBP1:NM_000507:exon3:c.355G>A:p.Asp119Asn,FBP1:NM_001127628:exon4:c.355G>A:p.Asp119Asn,	AR	Pathogenic/Likely_pathogenic;criteria_provided,_multiple_submitters,_no_conflicts	9|41808	1|20084	5|251346	0|16252	0|34592	0|10078	0|21544	1|113736	0|30612	4|18394	1|21176
Site050	LP	PM2_Supporting;PP3_Strong;PP4	NM_000507.4:c.349T>C	p.C117R	exon3	9-97380127-A-G	missense	9	97380127	97380127	A	G	exonic	nonsynonymous SNV	FBP1:NM_000507:exon3:c.T349C:p.C117R,FBP1:NM_001127628:exon4:c.T349C:p.C117R	0.001	D	0.965	D	1	D	.	0.843	.	PMID 29774539. SEE HGMD DISEASE: Fructose-1,6-bisphosphatase deficiency. SEE HGMD COMMENT: ;	DM	DNA=NM_000507.4:c.349T>C	PROT=NP_000498.2:p.C117R	VCV000561986.1;NM_000507.4:c.349T>C:p.Cys117Arg;Fructose-biphosphatase_deficiency	Likely_pathogenic	FBP1	-	missense_variant	FBP1:NM_000507:exon3:c.349T>C:p.Cys117Arg,FBP1:NM_001127628:exon4:c.349T>C:p.Cys117Arg,	AR	Likely_pathogenic;criteria_provided,_single_submitter	.	.	.	.	.	.	.	.	.	.	.
Site051	P	PVS1;PM2_Supporting;PP3_Strong;PP4	NM_000507.4:c.334-2A>T	.	intron2	9-97380144-T-A	splice-3	9	97380144	97380144	T	A	splicing	splicing	.	.	.	.	.	1	D	0.918	.	.	PMID 32020156. SEE HGMD DISEASE: Fructose-1,6-bisphosphatase deficiency. SEE HGMD COMMENT: ;	DM	DNA=NM_000507.4:c.334-2A>T	.	.	.	FBP1	-	splice_acceptor_variant	FBP1:NM_000507:exon3:c.334-2A>T:,FBP1:NM_001127628:exon4:c.334-2A>T:,	AR	.	.	.	.	.	.	.	.	.	.	.	.
Site052	P	PVS1;PM2_Supporting;PP3_Strong;PP4	NM_000507.4:c.333+2T>G	.	intron2	9-97382609-A-C	splice-5	9	97382609	97382609	A	C	splicing	splicing	.	.	.	.	.	1	D	0.952	.	.	PMID 31965297. SEE HGMD DISEASE: Fructose-1,6-bisphosphatase deficiency. SEE HGMD COMMENT: Suppl. Table 3.;	DM	DNA=NM_000507.4:c.333+2T>G	.	.	.	FBP1	-	splice_donor_variant	FBP1:NM_000507:exon2:c.333+2T>G:,FBP1:NM_001127628:exon3:c.333+2T>G:,	AR	.	.	.	.	.	.	.	.	.	.	.	.
Site053	LP	PM2_Supporting;PM4;PM6;PP4	NM_000507.4:c.297_299del	p.E99del	exon2	9-97382644-ATCT-A	inframe_deletion	9	97382644	97382647	ATCT	A	exonic	nonframeshift deletion	FBP1:NM_000507:exon2:c.297_299del:p.E99del,FBP1:NM_001127628:exon3:c.297_299del:p.E99del	.	.	.	.	.	.	.	.	.	PMID 31130284. SEE HGMD DISEASE: Recurrent acidosis, high liver enzymes, hepatomegaly. SEE HGMD COMMENT: Pathogenic or likely pathogenic. Homozygote. See Table S1.;	DM	DNA=NM_000507.4:c.297_299delAGA	PROT=NP_000498.2:p.(Glu99del)	.	.	FBP1	-	inframe_deletion	FBP1:NM_000507:exon2:c.297_299del:p.Glu99del,FBP1:NM_001127628:exon3:c.297_299del:p.Glu99del,	AR	.	.	.	.	.	.	.	.	.	.	.	.
Site054	LP	PM1;PM2_Supporting;PM6;PP3_Supporting	NM_000507.4:c.268T>G	p.F90V	exon2	9-97382676-A-C	missense	9	97382676	97382676	A	C	exonic	nonsynonymous SNV	FBP1:NM_000507:exon2:c.T268G:p.F90V,FBP1:NM_001127628:exon3:c.T268G:p.F90V	0.464	T	0.424	B	1.000	D	.	0.615	.	PMID 29026278. SEE HGMD DISEASE: Fructose-1,6-bisphosphatase deficiency. SEE HGMD COMMENT: ;	DM	DNA=NM_000507.4:c.268T>G	PROT=NP_000498.2:p.F90V	CLINV_related VCV000427178.2;NM_000507.4:c.267del:p.Phe90fs;not_provided	Pathogenic	FBP1	-	missense_variant	FBP1:NM_000507:exon2:c.268T>G:p.Phe90Val,FBP1:NM_001127628:exon3:c.268T>G:p.Phe90Val,	AR	.	.	.	.	.	.	.	.	.	.	.	.
Site055	LP	PVS1;PM2_Supporting	NM_000507.4:c.267del	p.F90Lfs*16	exon2	9-97382676-AG-A	frameshift	9	97382676	97382677	AG	A	exonic	frameshift deletion	FBP1:NM_000507:exon2:c.267delC:p.F90Lfs*16,FBP1:NM_001127628:exon3:c.267delC:p.F90Lfs*16	.	.	.	.	.	.	.	.	rs1085308003	PMID 30919572. SEE HGMD DISEASE: Fructose-1,6-bisphosphatase deficiency. SEE HGMD COMMENT: Autosomal recessive. Likely pathogenic. See Supplementary Table 1.;	DM	DNA=NM_000507.4:c.267delC	PROT=NP_000498.2:p.(Phe90Leufs*16)	VCV000427178.2;NM_000507.4:c.267del:p.Phe90fs;not_provided	Pathogenic	FBP1	-	frameshift_variant	FBP1:NM_000507:exon2:c.267del:p.Phe90LeufsTer16,FBP1:NM_001127628:exon3:c.267del:p.Phe90LeufsTer16,	AR	Pathogenic;criteria_provided,_single_submitter	.	.	.	.	.	.	.	.	.	.	.
Site056	LP	PVS1;PM2_Supporting	NM_000507.4:c.1_170del	.	exon1	9-97401422-CAGGTGCGCGATGCCCGCCTTGCGCACCGCCGAAGAGATGGCTTTGACTGCTGTGCAGAGCGAGTTGAGCAGCTGGGTCAACTCGCCCGTGCCGCGGGCCTTCCTGCCCTCCTCCATGACGAAGCGGGTCAGGGTGTTGACGTCCGTGTCGAAGGGCGCCTGGTCAGCCAT-C	frameshift	9	97401422	97401592	CAGGTGCGCGATGCCCGCCTTGCGCACCGCCGAAGAGATGGCTTTGACTGCTGTGCAGAGCGAGTTGAGCAGCTGGGTCAACTCGCCCGTGCCGCGGGCCTTCCTGCCCTCCTCCATGACGAAGCGGGTCAGGGTGTTGACGTCCGTGTCGAAGGGCGCCTGGTCAGCCAT	C	exonic	startloss	FBP1:NM_000507:exon1:c.1_170del:p.M1?,FBP1:NM_001127628:exon2:c.1_170del:p.M1?	.	.	.	.	.	.	.	.	.	NoDM CI096650 related	DM	DNA=NM_000507.4:c.114_119dupCTGCAC	PROT=NP_000498.2:p.(Cys39_Thr40dup)	CLINV_related VCV000367559.4;NM_000507.4:c.14C>A:p.Ala5Glu;Fructose-biphosphatase_deficiency	Uncertain_significance	FBP1	-	splice_donor_variant	FBP1:NM_000507:exon1:c.1_170del:,FBP1:NM_001127628:exon2:c.1_170del:,	AR	Pathogenic;criteria_provided,_single_submitter	.	.	.	.	.	.	.	.	.	.	.
Site057	LP	PM2_Supporting;PP3_Strong;PP4	NM_000507.4:c.127A>T	p.K43*	exon1	9-97401466-T-A	nonsense	9	97401466	97401466	T	A	exonic	stopgain	FBP1:NM_000507:exon1:c.A127T:p.K43X,FBP1:NM_001127628:exon2:c.A127T:p.K43X	.	.	.	.	1	A	.	.	.	.	.	.	.	VCV001453508.1;NM_000507.4:c.127A>T:p.Lys43Ter;Fructose-biphosphatase_deficiency	Pathogenic	FBP1	-	stop_gained	FBP1:NM_000507:exon1:c.127A>T:p.Lys43Ter,FBP1:NM_001127628:exon2:c.127A>T:p.Lys43Ter,	AR	Pathogenic;criteria_provided,_single_submitter	.	.	.	.	.	.	.	.	.	.	.
Site058	LP	PS1;PM2_Supporting;PP4	NM_000507.4:c.114_119dup	p.C39_T40dup	exon1	9-97401473-T-TGTGCAG	inframe_insertion	9	97401473	97401473	T	TGTGCAG	exonic	nonframeshift insertion	FBP1:NM_000507:exon1:c.118_119insCTGCAC:p.A41_V42insPA,FBP1:NM_001127628:exon2:c.118_119insCTGCAC:p.A41_V42insPA	.	.	.	.	.	.	.	.	rs1064794148	PMID 19259699. SEE HGMD DISEASE: Fructose-1,6-bisphosphatase deficiency. SEE HGMD COMMENT: ;	DM	DNA=NM_000507.4:c.114_119dupCTGCAC	PROT=NP_000498.2:p.(Cys39_Thr40dup)	VCV000419848.4;NM_000507.4:c.114_119dup:p.Cys39_Thr40dup;Fructose-biphosphatase_deficiency|not_provided	Pathogenic/Likely_pathogenic	FBP1	-	inframe_insertion	FBP1:NM_000507:exon1:c.119_120insCTGCAC:p.Cys39_Thr40dup,FBP1:NM_001127628:exon2:c.119_120insCTGCAC:p.Cys39_Thr40dup,	AR	Pathogenic/Likely_pathogenic;criteria_provided,_multiple_submitters,_no_conflicts	.	.	.	.	.	.	.	.	.	.	.
Site059	LP	PVS1;PM2_Supporting	NM_000507.4:c.114_115insCTGCA	p.C39Lfs*30	exon1	9-97401478-A-ATGCAG	frameshift	9	97401478	97401478	A	ATGCAG	exonic	frameshift insertion	FBP1:NM_000507:exon1:c.113_114insCTGCA:p.V42Qfs*27,FBP1:NM_001127628:exon2:c.113_114insCTGCA:p.V42Qfs*27	.	.	.	.	.	.	.	.	.	PMID 27711071. SEE HGMD DISEASE: Recurrent acidosis. SEE HGMD COMMENT: ;	DM	DNA=NM_000507.4:c.114_115insCTGCA	PROT=NP_000498.2:p.(Cys39Leufs*30)	.	.	FBP1	-	frameshift_variant	FBP1:NM_000507:exon1:c.114_115insCTGCA:p.Cys39LeufsTer30,FBP1:NM_001127628:exon2:c.114_115insCTGCA:p.Cys39LeufsTer30,	AR	.	.	.	.	.	.	.	.	.	.	.	.
Site060	P	PVS1;PM2_Supporting;PP3_Strong;PP4	NM_000507.4:c.88G>T	p.E30*	exon1	9-97401505-C-A	nonsense	9	97401505	97401505	C	A	exonic	stopgain	FBP1:NM_000507:exon1:c.G88T:p.E30X,FBP1:NM_001127628:exon2:c.G88T:p.E30X	.	.	.	.	1	A	.	.	rs121918190	PMID 9382095. SEE HGMD DISEASE: Fructose-1,6-bisphosphatase deficiency. SEE HGMD COMMENT: ;	DM	DNA=NM_000507.4:c.88G>T	PROT=NP_000498.2:p.E30*	VCV000000870.1;NM_000507.4:c.88G>T:p.Glu30Ter;Fructose-biphosphatase_deficiency	Pathogenic	FBP1	-	stop_gained	FBP1:NM_000507:exon1:c.88G>T:p.Glu30Ter,FBP1:NM_001127628:exon2:c.88G>T:p.Glu30Ter,	AR	Pathogenic;no_assertion_criteria_provided	.	.	.	.	.	.	.	.	.	.	.
Site061	LP	PVS1;PM2_Supporting	NM_000507.4:c.48del	p.F17Sfs*15	exon1	9-97401544-AG-A	frameshift	9	97401544	97401545	AG	A	exonic	frameshift deletion	FBP1:NM_000507:exon1:c.48delC:p.F17Sfs*15,FBP1:NM_001127628:exon2:c.48delC:p.F17Sfs*15	.	.	.	.	.	.	.	.	rs796383791	PMID 25601412. SEE HGMD DISEASE: Fructose-1,6-bisphosphatase deficiency. SEE HGMD COMMENT: ;	DM	DNA=NM_000507.4:c.48delC	PROT=NP_000498.2:p.(Phe17Serfs*15)	.	.	FBP1	-	frameshift_variant	FBP1:NM_000507:exon1:c.48del:p.Phe17SerfsTer15,FBP1:NM_001127628:exon2:c.48del:p.Phe17SerfsTer15,	AR	.	.	.	.	.	.	.	.	.	.	.	.
Site062	LP	PVS1;PM2_Supporting	NM_000507.4:c.35del	p.N12Tfs*3	exon1	9-97401557-GT-G	frameshift	9	97401557	97401558	GT	G	exonic	frameshift deletion	FBP1:NM_000507:exon1:c.35delA:p.N12Tfs*3,FBP1:NM_001127628:exon2:c.35delA:p.N12Tfs*3	.	.	.	.	.	.	.	.	.	PMID 10234608. SEE HGMD DISEASE: Fructose-1,6-bisphosphatase deficiency. SEE HGMD COMMENT: ;	DM	DNA=NM_000507.4:c.35delA	PROT=NP_000498.2:p.(Asn12Thrfs*3)	.	.	FBP1	-	frameshift_variant	FBP1:NM_000507:exon1:c.35del:p.Asn12ThrfsTer3,FBP1:NM_001127628:exon2:c.35del:p.Asn12ThrfsTer3,	AR	.	.	.	.	.	.	.	.	.	.	.	.
Site063	LP	PVS1;PM2_Supporting	NM_000507.4:c.1012del	p.Q338Sfs*25	exon7	9-97365667-TG-T	frameshift	9	97365667	.	TG	T	exonic	frameshift deletion	.	.	.	.	.	.	.	.	.	.	.	.	.	.	.	.	FBP1	-	frameshift_variant	.	AR	.	.	.	1|249772	0|16038	1|34432	0|10018	0|21498	0|112966	0|30372	0|18336	.
Site064	LP	PVS1;PM2_Supporting	NM_000507.4:c.958G>T	p.G320*	exon7	9-97365722-C-A	nonsense	9	97365722	.	C	A	exonic	stopgain	.	.	.	.	.	.	.	.	.	rs776725815	.	.	.	.	.	.	FBP1	-	stop_gained	.	AR	.	.	.	2|251234	0|16238	0|34574	0|10076	0|21634	0|113600	0|30602	2|18386	.
Site065	LP	PVS1;PM2_Supporting	NM_000507.4:c.912del	p.D305Tfs*13	exon7	9-97365767-CT-C	frameshift	9	97365767	.	CT	C	exonic		.	.	.	.	.	.	.	.	.	.	.	.	.	.	.	.	FBP1	-	frameshift_variant	.	AR	.	.	.	1|251436	0|16254	0|34584	0|10078	0|21646	1|113728	0|30616	0|18394	.
Site066	LP	PVS1;PM2_Supporting	NM_000507.4:c.825+1G>C	.	intron6	9-97367738-C-G	splice-5	9	97367738	.	C	G	splicing	splice-5	.	.	.	.	.	.	.	.	.	rs111437558	.	.	.	.	.	.	FBP1	-	.	.	AR	.	.	.	1|251046	0|16206	0|34538	0|10070	0|21624	0|113552	0|30540	1|18386	.
Site067	VUS	PM2_Supporting;PM4	NM_000507.4:c.749_751del	p.V250del	exon6	9-97367812-GCCA-G	inframe_deletion	9	97367812	.	GCCA	G	exonic	inframe deletion	.	.	.	.	.	.	.	.	.	.	.	.	.	.	.	.	FBP1	-	frameshift_variant	.	AR	.	.	.	1|251388	0|16248	1|34584	0|10080	0|21644	0|113696	0|30608	0|18394	.
Site068	LP	PVS1;PM2_Supporting	NM_000507.4:c.748del	p.V250Wfs*27	exon6	9-97367815-AC-A	frameshift	9	97367815	.	AC	A	exonic	frameshift deletion	.	.	.	.	.	.	.	.	.	.	.	.	.	.	.	.	FBP1	-	frameshift_variant	.	AR	.	.	.	1|251382	0|16246	0|34582	0|10080	0|21644	1|113692	0|30608	0|18394	.
Site069	LP	PVS1;PM2_Supporting	NM_000507.4:c.723T>A	p.Y241*	exon6	9-97367841-A-T	nonsense	9	97367841	.	A	T	exonic	stopgain	.	.	.	.	.	.	.	.	.	rs764292673	.	.	.	.	.	.	FBP1	-	stop_gained	.	AR	.	.	.	1|251230	0|16240	0|34570	0|10078	0|21644	1|113598	0|30578	0|18388	.
Site070	LP	PVS1;PM2_Supporting	NM_000507.4:c.577del	p.E193Sfs*9	exon5	9-97369224-TC-T	frameshift	9	97369224	.	TC	T	exonic	frameshift deletion	.	.	.	.	.	.	.	.	.	.	.	.	.	.	.	.	FBP1	-	frameshift_variant	.	AR	.	.	.	1|31384	1|8706	0|848	0|290	0|3476	0|15418	0|0	0|1558	.
Site071	LP	PVS1;PM2_Supporting	NM_000507.4:c.567+2T>A	.	intron4	9-97372201-A-T	splice-5	9	97372201	.	A	T	splicing	splice-5	.	.	.	.	.	.	.	.	.	rs1401213192	.	.	.	.	.	.	FBP1	-	.	.	AR	.	.	.	1|249120	0|16254	0|34592	0|10070	0|21646	1|111424	0|30616	0|18392	.
Site072	LP	PVS1;PM2_Supporting	NM_000507.4:c.427-2A>G	.	intron3	9-97372345-T-C	splice-3	9	97372345	.	T	C	splicing	splice-3	.	.	.	.	.	.	.	.	.	rs754248755	.	.	.	.	.	.	FBP1	-	.	.	AR	.	.	.	1|249990	0|16206	0|34530	0|10054	0|21636	1|112498	0|30566	0|18374	.
Site073	LP	PVS1;PM2_Supporting	NM_000507.4:c.395_396del	p.S132Cfs*9	exon3	9-97380079-CGG-C	frameshift	9	97380079	.	CGG	C	exonic	frameshift deletion	.	.	.	.	.	.	.	.	.	.	.	.	.	.	.	.	FBP1	-	frameshift_variant	.	AR	.	.	.	1|251422	0|16254	0|34592	0|10080	0|21600	0|113748	1|30614	0|18394	.
Site074	LP	PVS1;PM2_Supporting	NM_000507.4:c.393_394insAA	p.S132Nfs*71	exon3	9-97380082-A-ATT	frameshift	9	97380082	.	A	ATT	exonic	frameshift insertion	.	.	.	.	.	.	.	.	.	.	.	.	.	.	.	.	FBP1	-	frameshift_variant	.	AR	.	.	.	1|251454	0|16254	0|34590	0|10080	0|21628	0|113752	1|30616	0|18394	.
Site075	LP	PVS1;PM2_Supporting	NM_000507.4:c.75_100del	p.R26Afs*35	exon1	9-97401492-AGCTGGGTCAACTCGCCCGTGCCGCGG-A	frameshift	9	97401492	.	AGCTGGGTCAACTCGCCCGTGCCGCGG	A	exonic	frameshift deletion	.	.	.	.	.	.	.	.	.	.	.	.	.	.	.	.	FBP1	-	frameshift_variant	.	AR	.	.	.	1|223668	0|13822	0|31890	0|9542	0|19036	0|99142	0|27932	1|16722	.
Site076	LP	CNV	NM_000507.4:exon1 deletion	.	exon1	9-97401422-exon1-del	CNV	9	.	.	.	.	exonic	CNV	.	.	.	.	.	.	.	.	.	.	.	.	.	.	.	.	FBP1	-	.	.	AR	.	.	.	2|21694	0|9534	0|1930	.	.	2|7624	.	0|2416	.
Site077	LP	CNV	NM_000507.4:exon2 deletion	.	exon2	9-97382610-exon2-del	CNV	9	.	.	.	.	exonic	CNV	.	.	.	.	.	.	.	.	.	.	.	.	.	.	.	.	FBP1	-	.	.	AR	.	.	.	.	.	.	.	.	.	.	.	.
Site078	LP	PS1;PM2_Supporting;PP4	NM_000507.4:c.-24-26_170+5192del	.	exon2	9-97396231-exon1_intron1-del	splicing	9	.	.	.	.	exonic	splicing	.	.	.	.	.	.	.	.	.	.	.	.	.	.	.	.	FBP1	-	.	.	AR	.	.	.	.	.	.	.	.	.	.	.	.
Site079	LP	PM2;PM4;PP1;PP4	NM_000507.4:c.295_297del	p.Q99del	exon3	9-97382644-ATCT-A	frameshift	9	97382644	.	ATCT	A	exonic	frameshift deletion	.	.	.	.	.	.	.	.	.	.	.	.	.	.	.	.	FBP1	-	frameshift_variant	.	AR	.	.	.	.	.	.	.	.	.	.	.	.
Site080	LP	CNV	NM_000507.4:exon3-7 deletion	.	exon3-7	9-97380049-exon3_7-del	CNV	9	.	.	.	.	exonic	CNV	.	.	.	.	.	.	.	.	.	.	.	.	.	.	.	.	FBP1	-	.	.	AR	.	.	.	.	.	.	.	.	.	.	.	.
Site081	LP	CNV	NM_000507.4:exon4 deletion	.	exon4	9-97372202-exon4-del	CNV	9	.	.	.	.	exonic	CNV	.	.	.	.	.	.	.	.	.	.	.	.	.	.	.	.	FBP1	-	.	.	AR	.	.	.	.	.	.	.	.	.	.	.	.
Site082	LP	CNV	NM_000507.4:exon5 deletion	.	exon5	9-97369096-exon5-del	CNV	9	.	.	.	.	exonic	CNV	.	.	.	.	.	.	.	.	.	.	.	.	.	.	.	.	FBP1	-	.	.	AR	.	.	.	.	.	.	.	.	.	.	.	.
Site083	LP	PVS1;PM2_Supporting	NM_000507.4:c.651_653delinsTAA	p.R218K	exon5	9-97369149-CTG-TTA	frameshift	9	97369149	.	CTG	TTA	exonic	frameshift	.	.	.	.	.	.	.	.	.	.	.	.	.	.	.	.	FBP1	-	frameshift_variant	.	AR	.	.	.	.	.	.	.	.	.	.	.	.
Site084	LP	PVS1;PM2_Supporting	NM_000507.4:c.705+1G>A	.	intron5	9-97369096-C-T	splicing	9	97369096	.	C	T	splicing	splicing	.	.	.	.	.	.	.	.	.	.	.	.	.	.	.	.	FBP1	-	.	.	AR	.	.	.	.	.	.	.	.	.	.	.	.
Site085	LP	PM2;PM4;PP1;PP3	NM_000507.4:c.705+5G>A	.	intron5	9-97369092-C-T	splicing	9	97369092	.	C	T	splicing	splicing	.	.	.	.	.	.	.	.	.	.	.	.	.	.	.	.	FBP1	-	.	.	AR	.	.	.	.	.	.	.	.	.	.	.	.
Site086	LP	PM1;PM2;PP3;PP4	NM_000507.4:c.704C>T	p.P235L	exon5	9-97369098-G-A	missense,splice_region	9	97369098	.	G	A	exonic	missense,splice_region	.	.	.	.	.	.	.	.	.	.	.	.	.	.	.	.	FBP1	-	missense,splice_region	.	AR	.	.	.	1|31398	0|8716	1|848	0|290	0|3474	0|15426	0|0	0|1560	.
Site087	LP	PM1;PM2;PP3;PP4	NM_000507.4:c.704C>G	p.P235R	exon5	9-97369098-G-C	missense,splice_region	9	97369098	.	G	C	exonic	missense,splice_region	.	.	.	.	.	.	.	.	.	.	.	.	.	.	.	.	FBP1	-	missense,splice_region	.	AR	.	.	.	4|250192	0|16216	0|34522	0|10066	0|21608	3|112806	1|30578	0|18296	.
Site088	LP	PM1;PM2;PP3;PP4	NM_000507.4:c.704C>A	p.P235Q	exon5	9-97369098-G-T	missense,splice_region	9	97369098	.	G	T	exonic	missense,splice_region	.	.	.	.	.	.	.	.	.	.	.	.	.	.	.	.	FBP1	-	missense,splice_region	.	AR	.	.	.	1|250192	0|16216	0|34522	0|10066	0|21608	0|112806	0|30578	1|18296	.
Site089	LP	PM2;PP3_Strong;PP4	NM_000507.4:c.568G>T	p.A190S	exon5	9-97369234-C-A	missense,splice_region	9	97369234	.	C	A	exonic	missense,splice_region	.	.	.	.	.	.	.	.	.	.	.	.	.	.	.	.	FBP1	-	missense,splice_region	.	AR	.	.	.	1|31396	1|8712	0|848	0|290	0|3476	0|15424	0|0	0|1558	.
Site090	LP	PM1;PM2;PP3;PP4	NM_000507.4:c.427A>G	p.K143E	exon4	9-97372343-T-C	missense,splice_region	9	97372343	.	T	C	exonic	missense,splice_region	.	.	.	.	.	.	.	.	.	.	.	.	.	.	.	.	FBP1	-	missense,splice_region	.	AR	.	.	.	2|250114	0|16212	2|34544	0|10056	0|21636	0|112582	0|30570	0|18382	.
Site091	LP	PM1;PM2;PP3;PP4	NM_000507.4:c.173A>G	p.Y58K	exon2	9-97382771-T-C	missense,splice_region	9	97382771	.	T	C	exonic	missense,splice_region	.	.	.	.	.	.	.	.	.	.	.	.	.	.	.	.	FBP1	-	missense,splice_region	.	AR	.	.	.	1|251140	0|16232	1|34532	0|10074	0|21630	0|113584	0|30568	0|18386	.
Site092	LP	PM2;PP3_Strong;PP4	NM_000507.4:c.169C>T	p.L57F	exon1	9-97401424-G-A	missense,splice_region	9	97401424	.	G	A	exonic	missense,splice_region	.	.	.	.	.	.	.	.	.	.	.	.	.	.	.	.	FBP1	-	missense,splice_region	.	AR	.	.	.	3|248974	0|21892	0|32628	0|9732	0|21862	1|110878	1|27610	0|17800	.
Site093	LP	PM1;PM2;PP3;PP4	NM_000507.4:c.168C>A	p.H56Q	exon1	9-97401425-G-T	missense,splice_region	9	97401425	.	G	T	exonic	missense,splice_region	.	.	.	.	.	.	.	.	.	.	.	.	.	.	.	.	FBP1	-	missense,splice_region	.	AR	.	.	.	1|218494	0|13300	0|31896	0|9440	0|18446	0|95900	0|27690	1|16332	.
Site094	LP	PM2_Supporting;PP3_Strong;PP4	NM_000507.4:c.500T>C	p.L157P	exon4	9-97372270-A-G	missense	9	97372270	.	A	G	exonic	missense	.	.	.	.	.	.	.	.	.	.	DOI:10.3760/cma.j.issn.1673-4408.2020.07.018; gnomAD	.	.	.	.	.	FBP1	-	missense,splice_region	.	AR	.	.	.	1|250180	0|16252	0|34584	0|10072	0|21644	1|112486	0|30616	0|18392	.
Site095	LP	PVS1;PM2	NM_000507.4:c.333+1_2delinsTC	.	intron3	9-97401591-ATGCTTGAACCGGGTAGAGCGCGGGGCTGCAGGTGCAAGCGGCAGGTGCGGGGCTGCAGGTGCGGGCGGCAAGAGAGGGCAGTAGGCACTGGCCGCAGGTGCGGAGCTGCAGGTGCGGGCGGCAGGTGCGGGCCGCGGGACCTGGCGGGAGGACTGACAGACCGACTGCCGCCCCGAGTGTCCGCAGCGCTCGTGGTGCAACTGGGCCAGGCCAGGCGCCGGCGGGTGAATCGCGGAAACCTTTAGACGCGGGTCGGCCCCCCGCCCCCGGGAACACTCTTGCGCCCCGCCTACCCCGCGGACCAGACCGCGGCTCCGCCTGCTTGGATCTTC-GA	splicing	9	97401591	.	ATGCTTGAACCGGGTAGAGCGCGGGGCTGCAGGTGCAAGCGGCAGGTGCGGGGCTGCAGGTGCGGGCGGCAAGAGAGGGCAGTAGGCACTGGCCGCAGGTGCGGAGCTGCAGGTGCGGGCGGCAGGTGCGGGCCGCGGGACCTGGCGGGAGGACTGACAGACCGACTGCCGCCCCGAGTGTCCGCAGCGCTCGTGGTGCAACTGGGCCAGGCCAGGCGCCGGCGGGTGAATCGCGGAAACCTTTAGACGCGGGTCGGCCCCCCGCCCCCGGGAACACTCTTGCGCCCCGCCTACCCCGCGGACCAGACCGCGGCTCCGCCTGCTTGGATCTTC	GA	splicing	splicing	.	.	.	.	.	.	.	.	.	.	DOI:10.19538/j.ek2019100614	.	.	.	.	.	FBP1	-	missense,splice_region	.	AR	.	.	.	.	.	.	.	.	.	.	.	.
Site096	LP	PM2;PP3_Moderate;PP1;PP4	NM_000507.4:c.974T>A	p.V325E	exon7	9-97365706-A-T	missense	9	97365706	.	A	T	exonic	missense	.	.	.	.	.	.	.	.	.	.	DOI:10.3760/cma.j.issn.2095-428X.2017.20.017	.	.	.	.	.	FBP1	-	missense,splice_region	.	AR	.	.	.	.	.	.	.	.	.	.	.	.
Site097	LP	PM2;PP3_Moderate;PP1;PP4	NM_000507.4:c.755A>T	p.D252V	exon6	9-97367809-T-A	missense	9	97367809	.	T	A	exonic	missense	.	.	.	.	.	.	.	.	.	.	DOI:10.3760/cma.j.issn.2095-428X.2017.20.017	.	.	.	.	.	FBP1	-	missense,splice_region	.	AR	.	3|41808	1|20084	.	.	.	.	.	.	.	.	.
Site098	LP	PVS1;PM2	NM_000507.4:c.826-2A>C	.	exon7	9-97365856-T-G	splicing	9	97365856	.	T	G	splicing	splicing	.	.	.	.	.	.	.	.	.	.	DOI:10.3760/cma.j.issn.1003-9406.2019.03.013	.	.	.	.	.	FBP1	-	missense,splice_region	.	AR	.	.	.	.	.	.	.	.	.	.	.	.
Site099	LP	PM2;PP3_Moderate;PP1;PP4	NM_000507.4:c.923C>G	p.P308R	exon7	9-97365757-G-C	missense	9	97365757	.	G	C	exonic	missense	.	.	.	.	.	.	.	.	.	.	PMID: 34716126	.	.	.	.	.	FBP1	-	missense,splice_region	.	AR	.	.	.	.	.	.	.	.	.	.	.	.
Site100	LP	PVS1;PM2	NM_000507.4:c.960del	p.L329*	exon7	9-97365719-AT-A	nonsense	9	97365719	.	AT	A	exonic	stopgain	.	.	.	.	.	.	.	.	.	.	DOI: 10.3760/cma.j.issn.2095-428X.2018.20.012	.	.	.	.	.	FBP1	-	missense,splice_region	.	AR	.	.	.	.	.	.	.	.	.	.	.	.
Site101	LP	PM2;PP3_Moderate;PP1;PP4	NM_000507.4:c.761A>G	p.H254R	exon6	9-97367803-T-C	missense	9	97367803	.	T	C	exonic	missense	.	.	.	.	.	.	.	.	.	.	PMID: 35971930	.	.	.	.	.	FBP1	-	missense,splice_region	.	AR	.	1|41808	.	.	.	.	.	.	.	.	.	.
Note: "." mean unknown; AC: allele count; AN: allele number; AFR: African American; ASJ: Ashkenazi Jewish; NFE: non-Finland European population; FIN: Finnish in Finland; AMR: admixed American population; SAS: South Asian; EAS: East Asian population; CCGT_C: CCGT children; CCGT_P: CCGT parents; WES: whole exome sequencing; CES: clinical exome sequencing; P/LP: pathogenic/likely pathogenic; VUS: va…

## Sheet: Table_S2
ID	HGVS	gnomAD_TOTAL	gnomAD_AFR	gnomAD_AMR	gnomAD_ASJ	gnomAD_FIN	gnomAD_NFE	gnomAD_SAS	gnomAD_EAS	CCGT_C	CCGT_P	ChinaMAP
9-97365694-A-G	NM_000507.4:c.986T>C	.	.	.	.	.	.	.	.	.	.	.
9-97365713-CG-C	NM_000507.4:c.966del	7.96299e-06	0	0	0	0	1.761e-05	0	0	.	.	.
9-97365719-A-AC	NM_000507.4:c.960_961insG	0.00010262	0.000240693	0.000141139	0	0	0.000124006	6.53595e-05	0	0.000167432	0.000249004	0.000188893
9-97365720-T-TC	NM_000507.4:c.959dup	.	.	.	.	.	.	.	.	.	.	.
9-97365722-C-T	NM_000507.4:c.958G>A	.	.	.	.	.	.	.	.	.	.	.
9-97365768-T-TAA	NM_000507.4:c.910_911dup	.	.	.	.	.	.	.	.	.	.	.
9-97365798-TC-T	NM_000507.4:c.881del	.	.	.	.	.	.	.	.	.	.	.
9-97365799-C-A	NM_000507.4:c.881G>T	2.7837e-05	0	0	0	0	6.15395e-05	0	0	.	.	.
9-97365799-C-T	NM_000507.4:c.881G>A	7.95342e-06	0	0	0	0	0	6.53253e-05	0	.	.	.
9-97365800-C-T	NM_000507.4:c.880G>A	7.95298e-06	0	5.78202e-05	0	0	0	0	0	.	.	.
9-97365814-A-AT	NM_000507.4:c.865dup	.	.	.	.	.	.	.	.	.	.	.
9-97365829-G-C	NM_000507.4:c.851C>G	.	.	.	.	.	.	.	.	.	.	.
9-97365839-C-A	NM_000507.4:c.841G>T	.	.	.	.	.	.	.	.	.	.	.
9-97365839-C-T	NM_000507.4:c.841G>A	7.55539e-05	0	0	0	0	0	0.000587928	5.43656e-05	.	4.98008e-05	.
9-97365841-TA-T	NM_000507.4:c.838del	.	.	.	.	.	.	.	.	2.39189e-05	.	.
9-97367738-C-T	NM_000507.4:c.825+1G>A	.	.	.	.	.	.	.	.	.	.	.
9-97367756-TC-T	NM_000507.4:c.807del	.	.	.	.	.	.	.	.	.	.	.
9-97367784-TC-T	NM_000507.4:c.779del	.	.	.	.	.	.	.	.	.	.	.
9-97367786-C-T	NM_000507.4:c.778G>A	7.95684e-06	0	0	0	0	8.796e-06	0	5.43715e-05	.	.	.
9-97367826-CACATACC-TACTGAGCTCCATGCAGTCT	NM_000507.4:c.731_738delinsAGACTGCATGGAGCTCAGTA	.	.	.	.	.	.	.	.	.	.	.
9-97367834-GGGCCCCATAA-G	NM_000507.4:c.720_729del	.	.	.	.	.	.	.	.	.	.	.
9-97369097-T-TG	NM_000507.4:c.704dup	.	.	.	.	.	.	.	.	.	.	.
9-97369097-TG-T	NM_000507.4:c.704del	.	.	.	.	.	.	.	.	4.78377e-05	4.98008e-05	4.72233e-05
9-97369117-G-A	NM_000507.4:c.685C>T	.	.	.	.	.	.	.	.	.	.	.
9-97369141-CA-C	NM_000507.4:c.660del	.	.	.	.	.	.	.	.	.	.	.
9-97369154-G-C	NM_000507.4:c.648C>G	.	.	.	.	.	.	.	.	.	.	.
9-97369163-G-C	NM_000507.4:c.639C>G	.	.	.	.	.	.	.	.	.	.	.
9-97369182-CCTTT-C	NM_000507.4:c.616_619del	.	.	.	.	.	.	.	.	.	.	.
9-97369187-CTTTT-C	NM_000507.4:c.611_614del	7.95418e-06	0	0	0	0	0	6.53253e-05	0	.	.	.
9-97369198-TC-T	NM_000507.4:c.603del	.	.	.	.	.	.	.	.	.	.	.
9-97369221-A-G	NM_000507.4:c.581T>C	.	.	.	.	.	.	.	.	.	.	.
9-97369225-C-A	NM_000507.4:c.577G>T	.	.	.	.	.	.	.	.	.	.	.
9-97369236-T-G	NM_000507.4:c.568-2A>C	.	.	.	.	.	.	.	.	.	.	.
9-97372225-AC-A	NM_000507.4:c.544del	.	.	.	.	.	.	.	.	.	.	.
9-97372240-G-T	NM_000507.4:c.530C>A	.	.	.	.	.	.	.	.	.	.	.
9-97372275-G-T	NM_000507.4:c.495C>A	.	.	.	.	.	.	.	.	.	.	.
9-97372280-C-T	NM_000507.4:c.490G>A	2.39693e-05	0	0	0	0	3.55114e-05	0	0.000108743	0.000310945	0.000448207	0.000330563
9-97372296-CCGGCCTGGTTGCAGAG-C	NM_000507.4:c.458_473del	.	.	.	.	.	.	.	.	.	.	.
9-97372298-G-A	NM_000507.4:c.472C>T	3.19208e-05	0	0	9.65437e-05	3.98153e-05	7.79362e-06	0.000195989	0	.	.	.
9-97372343-TC-T	NM_000507.4:c.427-1del	.	.	.	.	.	.	.	.	.	.	.
9-97380049-C-A	NM_000507.4:c.426+1G>T	.	.	.	.	.	.	.	.	.	.	.
9-97380049-C-T	NM_000507.4:c.426+1G>A	.	.	.	.	.	.	.	.	.	.	.
9-97380083-CA-C	NM_000507.4:c.392del	.	.	.	.	.	.	.	.	.	.	.
9-97380117-G-A	NM_000507.4:c.359C>T	.	.	.	.	.	.	.	.	.	.	.
9-97380119-A-T	NM_000507.4:c.357T>A	3.97798e-06	0	0	0	0	8.79152e-06	0	0	.	.	.
9-97380121-C-T	NM_000507.4:c.355G>A	1.98929e-05	0	0	0	0	8.79229e-06	0	0.000217462	0.00021527	4.98008e-05	4.72233e-05
9-97380127-A-G	NM_000507.4:c.349T>C	.	.	.	.	.	.	.	.	.	.	.
9-97380144-T-A	NM_000507.4:c.334-2A>T	.	.	.	.	.	.	.	.	.	.	.
9-97382609-A-C	NM_000507.4:c.333+2T>G	.	.	.	.	.	.	.	.	.	.	.
9-97382644-ATCT-A	NM_000507.4:c.297_299del	.	.	.	.	.	.	.	.	.	.	.
9-97382676-A-C	NM_000507.4:c.268T>G	.	.	.	.	.	.	.	.	.	.	.
9-97382676-AG-A	NM_000507.4:c.267del	.	.	.	.	.	.	.	.	.	.	.
9-97401422-CAGGTGCGCGATGCCCGCCTTGCGCACCGCCGAAGAGATGGCTTTGACTGCTGTGCAGAGCGAGTTGAGCAGCTGGGTCAACTCGCCCGTGCCGCGGGCCTTCCTGCCCTCCTCCATGACGAAGCGGGTCAGGGTGTTGACGTCCGTGTCGAAGGGCGCCTGGTCAGCCAT-C	NM_000507.4:c.1_170del	.	.	.	.	.	.	.	.	.	.	.
9-97401466-T-A	NM_000507.4:c.127A>T	.	.	.	.	.	.	.	.	.	.	.
9-97401473-T-TGTGCAG	NM_000507.4:c.114_119dup	.	.	.	.	.	.	.	.	.	.	.
9-97401478-A-ATGCAG	NM_000507.4:c.114_115insCTGCA	.	.	.	.	.	.	.	.	.	.	.
9-97401505-C-A	NM_000507.4:c.88G>T	.	.	.	.	.	.	.	.	.	.	.
9-97401544-AG-A	NM_000507.4:c.48del	.	.	.	.	.	.	.	.	.	.	.
9-97401557-GT-G	NM_000507.4:c.35del	.	.	.	.	.	.	.	.	.	.	.
9-97365667-TG-T	NM_000507.4:c.1012del	4.00365e-06	0	2.90428e-05	0	0	0	0	0	.	.	.
9-97365722-C-A	NM_000507.4:c.958G>T	7.96071e-06	0	0	0	0	0	0	0.000108778	.	.	.
9-97365767-CT-C	NM_000507.4:c.912del	3.97716e-06	0	0	0	0	8.79291e-06	0	0	.	.	.
9-97367738-C-G	NM_000507.4:c.825+1G>C	3.98333e-06	0	0	0	0	0	0	5.43892e-05	.	.	.
9-97367815-AC-A	NM_000507.4:c.748del	3.97801e-06	0	0	0	0	8.79569e-06	0	0	.	.	.
9-97367841-A-T	NM_000507.4:c.723T>A	3.98042e-06	0	0	0	0	8.80297e-06	0	0	.	.	.
9-97369224-TC-T	NM_000507.4:c.577del	3.18634e-05	0.000114863	0	0	0	0	.	0	.	.	.
9-97372201-A-T	NM_000507.4:c.567+2T>A	4.01413e-06	0	0	0	0	8.97473e-06	0	0	.	.	.
9-97372345-T-C	NM_000507.4:c.427-2A>G	4.00016e-06	0	0	0	0	8.88905e-06	0	0	.	.	.
9-97380079-CGG-C	NM_000507.4:c.395_396del	3.97738e-06	0	0	0	0	0	3.26648e-05	0	.	.	.
9-97380082-A-ATT	NM_000507.4:c.393_394insAA	3.97687e-06	0	0	0	0	0	3.26627e-05	0	.	.	.
9-97401492-AGCTGGGTCAACTCGCCCGTGCCGCGG-A	NM_000507.4:c.75_100del	4.47091e-06	0	0	0	0	0	0	5.98015e-05	.	.	.
9-97401422-exon1-del	NM_000507.4:exon1 deletion	9.21914e-05	0	0	.	.	0.000262329	.	0	.	.	.
9-97382610-exon2-del	NM_000507.4:exon2 deletion	.	.	.	.	.	.	.	.	.	.	.
9-97396231-exon1_intron1-del	NM_000507.4:c.-24-26_170+5192del	.	.	.	.	.	.	.	.	.	.	.
9-97382644-ATCT-A	NM_000507.4:c.295_297del	.	.	.	.	.	.	.	.	.	.	.
9-97380049-exon3_7-del	NM_000507.4:exon3-7 deletion	.	.	.	.	.	.	.	.	.	.	.
9-97372202-exon4-del	NM_000507.4:exon4 deletion	.	.	.	.	.	.	.	.	.	.	.
9-97369096-exon5-del	NM_000507.4:exon5 deletion	.	.	.	.	.	.	.	.	.	.	.
9-97369149- CTG-TTA	NM_000507.4:c.651_653delinsTAA	.	.	.	.	.	.	.	.	.	.	.
9-97369096-C-T	NM_000507.4:c.705+1G>A	.	.	.	.	.	.	.	.	.	.	.
9-97369092-C-T	NM_000507.4:c.705+5G>A	.	.	.	.	.	.	.	.	.	.	.
9-97369098-G-A	NM_000507.4:c.704C>T	3.18492e-05	0	0.00117925	0	0	0	.	0	.	.	.
9-97369098-G-C	NM_000507.4:c.704C>G	1.59877e-05	0	0	0	0	2.65943e-05	3.27033e-05	0	.	.	.
9-97369098-G-T	NM_000507.4:c.704C>A	3.99693e-06	0	0	0	0	0	0	5.46568e-05	.	.	.
9-97369234-C-A	NM_000507.4:c.568G>T	3.18512e-05	0.000114784	0	0	0	0	.	0	.	.	.
9-97372343-T-C	NM_000507.4:c.427A>G	7.99635e-06	0	5.78972e-05	0	0	0	0	0	.	.	.
9-97382771-T-C	NM_000507.4:c.173A>G	3.98184e-06	0	2.89586e-05	0	0	0	0	0	.	.	.
9-97401424-G-A	NM_000507.4:c.169C>T	1.20495e-05	0	0	0	0	9.01892e-06	3.62188e-05	0	.	.	.
9-97401425-G-T	NM_000507.4:c.168C>A	4.57678e-06	0	0	0	0	0	0	6.12295e-05	.	.	.
9-97372270-A-G	NM_000507.4:c.500T>C	3.99712e-06	0	0	0	0	8.89e-06	0	0	.	.	.
9-97401591-ATGCTTGAACCGGGTAGAGCGCGGGGCTGCAGGTGCAAGCGGCAGGTGCGGGGCTGCAGGTGCGGGCGGCAAGAGAGGGCAGTAGGCACTGGCCGCAGGTGCGGAGCTGCAGGTGCGGGCGGCAGGTGCGGGCCGCGGGACCTGGCGGGAGGACTGACAGACCGACTGCCGCCCCGAGTGTCCGCAGCGCTCGTGGTGCAACTGGGCCAGGCCAGGCGCCGGCGGGTGAATCGCGGAAACCTTTAGACGCGGGTCGGCCCCCCGCCCCCGGGAACACTCTTGCGCCCCGCCTACCCCGCGGACCAGACCGCGGCTCCGCCTGCTTGGATCTTC-GA	NM_000507.4:c.333+1_2delinsTC	.	.	.	.	.	.	.	.	.	.	.
9-97365706-A-T	NM_000507.4:c.974T>A	.	.	.	.	.	.	.	.	.	.	.
9-97367809-T-A	NM_000507.4:c.755A>T	.	.	.	.	.	.	.	.	7.17566e-05	4.98008e-05	.
9-97365856-T-G	NM_000507.4:c.826-2A>C	.	.	.	.	.	.	.	.	.	.	.
9-97365757-G-C	NM_000507.4:c.923C>G	.	.	.	.	.	.	.	.	.	.	.
9-97365719-AT-A	NM_000507.4:c.960del	.	.	.	.	.	.	.	.	.	.	.
9-97367803-T-C	NM_000507.4:c.761A>G	.	.	.	.	.	.	.	.	2.39189e-05	.	.
Note: "." mean unknown; AFR: African American; ASJ: Ashkenazi Jewish; NFE: non-Finland European population; FIN: Finnish in Finland; AMR: admixed American population; SAS: South Asian; EAS: East Asian population; CCGT_C: CCGT children; CCGT_P: CCGT parents.
